# Supplementary material for: Relationship between gene responses and symptoms induced by Rice grassy stunt virus
Source: Front Microbiol. 2013 Oct 18;4:313. doi: 10.3389/fmicb.2013.00313 (PMC3798811; doi:10.3389/fmicb.2013.00313)
Supplement: Supplementary Material 1 — List of expressed genes and differentially expressed genes in RGSV-infected plants. [file DataSheet1.ZIP › (130918) Supplementary material 1.xlsx]

## Sheet: Supplementary material 1
ID	Locus	Annotation	Gene expressed ("1") or not expressed (" ")	Average Log2 signal intensity in RGSV-inoculated plants	Average Log2 signal intensity in mock-inoculated plants	Log2 expression ratio of signal intensity in RGSV-inoculated plants to signal intensity in mock-inoculated plants	Expression of genes significantly induced ("u") or suppressed ("d")
R5_c01_00001_F	LOC_Os01g01010	TBC domain containing protein, expressed	1	11.53	11.58	-0.04
R5_c01_00002_F	LOC_Os01g01019	expressed protein		4.26	3.24	1.01	u
R5_c01_00003_F	LOC_Os01g01030	monocopper oxidase precursor, putative, expressed	1	9.2	8.73	0.46
R5_c01_00004_F	LOC_Os01g01040	expressed protein	1	12.22	12.36	-0.14
R5_c01_00005_F	LOC_Os01g01050	R3H domain containing protein, expressed	1	12.17	12.92	-0.75	d
R5_c01_00006_F	LOC_Os01g01060	40S ribosomal protein S5, putative, expressed	1	11.34	11.29	0.05
R5_c01_00007_F	LOC_Os01g01070	expressed protein	1	10.81	10.74	0.07
R5_c01_00008_F	LOC_Os01g01080	sphingosine-1-phosphate lyase, putative, expressed	1	12.94	12.93	0.003
R5_c01_00009_F	LOC_Os01g01120	E-1 enzyme, putative, expressed	1	10.11	11.67	-1.56	d
R5_c01_00010_R	LOC_Os01g01130	snurportin-1, putative, expressed	1	6.68	7.56	-0.88	d
R5_c01_00011_F	LOC_Os01g01140	hypothetical protein		2.7	2.26	0.44
R5_c01_00012_F	LOC_Os01g01150	nucleic acid binding protein, putative, expressed	1	8.32	8.96	-0.63	d
R5_c01_00013_F	LOC_Os01g01160	chaperone protein dnaJ 20, chloroplast precursor, putative, expressed	1	13.17	13.57	-0.4
R5_c01_00014_F	LOC_Os01g01170	expressed protein	1	6.83	8.23	-1.4	d
R5_c01_00015_R	LOC_Os01g01180	expressed protein	1	5.35	6.04	-0.69	d
R5_c01_00016_R	LOC_Os01g01190	hydrolase, acting on ester bonds, putative, expressed		4.81	4.51	0.29
R5_c01_00017_F	LOC_Os01g01280	expressed protein	1	12.96	13.36	-0.4
R5_c01_00018_F	LOC_Os01g01290	histone-like transcription factor and archaeal histone family protein, expressed	1	5.41	5.4	0.00566667
R5_c01_00019_F	LOC_Os01g01295	expressed protein	1	7.37	6.09	1.28	u
R5_c01_00020_F	LOC_Os01g01302	shikimate kinase family protein, expressed	1	13.8	14.37	-0.56
R5_c01_00021_F	LOC_Os01g01307	translocon-associated protein beta containing protein, expressed	1	11.96	11.55	0.41
R5_c01_00022_F	LOC_Os01g01312	retrotransposon protein, putative, Ty1-copia subclass, expressed	1	10.55	10.72	-0.16
R5_c01_00023_R	LOC_Os01g01320	retrotransposon protein, putative, unclassified		2.23	3.72	-1.48	d
R5_c01_00024_R	LOC_Os01g01330	retrotransposon protein, putative, Ty1-copia subclass, expressed		3.18	4.63	-1.45	d
R5_c01_00025_R	LOC_Os01g01340	light-induced protein 1-like, putative, expressed	1	11.41	12.62	-1.2	d
R5_c01_00026_F	R01-TIGRv4S1-000020F			2.87	2.72	0.15
R5_c01_00027_R	LOC_Os01g01350	charged multivesicular body protein 5, putative, expressed	1	8.2	8.55	-0.35
R5_c01_00028_F	LOC_Os01g01360	peptide transporter PTR2, putative, expressed	1	8.96	9.43	-0.46
R5_c01_00029_R	R01-TIGRv4S1-000005R		1	10.42	10.86	-0.43
R5_c01_00030_R	LOC_Os01g01369	3-beta-hydroxysteroid-delta-isomerase, putative, expressed	1	11.68	11.48	0.2
R5_c01_00031_F	LOC_Os01g01380	expressed protein	1	8.28	8.82	-0.54
R5_c01_00032_F	LOC_Os01g01390	expressed protein	1	12.22	12.22	0.003
R5_c01_00033_F	LOC_Os01g01400	expressed protein		4.54	3.94	0.6
R5_c01_00034_R	LOC_Os01g01410	leucine-rich repeat receptor protein kinase EXS precursor, putative, expressed	1	11.89	11.95	-0.06
R5_c01_00035_F	LOC_Os01g01420	expressed protein	1	14.48	14.47	0.01
R5_c01_00036_F	LOC_Os01g01430	NAC domain-containing protein 18, putative, expressed	1	5.16	6.18	-1.02	d
R5_c01_00037_R	LOC_Os01g01440	hypothetical protein		2.46	2.72	-0.26
R5_c01_00038_F	LOC_Os01g01450	stress responsive protein, putative, expressed	1	13.65	14.24	-0.59	d
R5_c01_00039_F	LOC_Os01g01470	NAC domain-containing protein 77, putative, expressed		2.22	3.47	-1.25	d
R5_c01_00040_R	LOC_Os01g01484	light-mediated development protein DET1, putative, expressed	1	11.37	11.72	-0.34
R5_c01_00041_F	LOC_Os01g01510	expressed protein	1	10.6	10.4	0.19
R5_c01_00042_R	LOC_Os01g01520	anthranilate N-benzoyltransferase protein 1, putative, expressed	1	8.89	8.58	0.31
R5_c01_00043_F	LOC_Os01g01570	kinesin heavy chain, putative, expressed	1	12.25	11.99	0.26
R5_c01_00044_F	LOC_Os01g01580	expressed protein	1	7.16	6.81	0.35
R5_c01_00045_F	LOC_Os01g01590	expressed protein		2.91	2.67	0.24
R5_c01_00046_F	LOC_Os01g01600	expressed protein		2.14	2.91	-0.77	d
R5_c01_00047_R	LOC_Os01g01610	HESB-like domain-containing protein 2, mitochondrial precursor, putative, expressed	1	11.5	10.64	0.86	u
R5_c01_00048_R	LOC_Os01g01620	ribokinase, putative, expressed	1	13.3	13.45	-0.15
R5_c01_00049_F	LOC_Os01g01640	RER1A protein, putative, expressed	1	11.99	12.03	-0.03
R5_c01_00050_R	LOC_Os01g01650	isoflavone reductase homolog IRL, putative, expressed	1	8.99	11.76	-2.77	d
R5_c01_00051_R	LOC_Os01g01660	isoflavone reductase homolog IRL, putative, expressed	1	10.64	10.54	0.09
R5_c01_00052_R	LOC_Os01g01670	expressed protein	1	9.57	9.65	-0.08
R5_c01_00053_R	LOC_Os01g01680	expressed protein	1	10.6	9.23	1.37	u
R5_c01_00054_F	LOC_Os01g01689	phosphatidylinositol 3- and 4-kinase family protein, expressed	1	10.06	9.88	0.17
R5_c01_00055_F	LOC_Os01g01700	RING-box protein 1a, putative, expressed	1	13.85	13.68	0.17
R5_c01_00056_R	LOC_Os01g01710	1-deoxy-D-xylulose 5-phosphate reductoisomerase, chloroplast precursor, putative, expressed	1	15.11	15.45	-0.33
R5_c01_00057_R	LOC_Os01g01720	peroxin Pex14, putative, expressed	1	12.35	12.79	-0.43
R5_c01_00058_F	LOC_Os01g01730	conserved hypothetical protein		2.43	3.11	-0.67	d
R5_c01_00059_R	LOC_Os01g01740	HT1 protein kinase, putative, expressed	1	9.09	9.8	-0.71	d
R5_c01_00060_F	LOC_Os01g01770	RNA exonuclease 4, putative		3.42	3.61	-0.19
R5_c01_00061_F	LOC_Os01g01780	limonene cyclase like protein, putative, expressed	1	8.34	8.37	-0.03
R5_c01_00062_R	LOC_Os01g01790	expressed protein	1	14.03	14.06	-0.03
R5_c01_00063_F	LOC_Os01g01800	expressed protein	1	10.74	11.01	-0.26
R5_c01_00064_F	LOC_Os01g01830	prolyl endopeptidase, putative, expressed	1	11.28	11.47	-0.19
R5_c01_00065_F	LOC_Os01g01840	helix-loop-helix DNA-binding domain containing protein, expressed	1	4.47	5.9	-1.42	d
R5_c01_00066_F	LOC_Os01g01870	helix-loop-helix DNA-binding domain containing protein, expressed	1	9.69	9.98	-0.29
R5_c01_00067_F	LOC_Os01g01880	expressed protein		2.88	3.07	-0.19
R5_c01_00068_F	LOC_Os01g01890	expressed protein	1	8.49	8.65	-0.16
R5_c01_00069_R	R01-TIGRv4S1-000021R		1	12.71	13.41	-0.69	d
R5_c01_00070_F	LOC_Os01g01920	HD domain containing protein, expressed	1	12.67	12.75	-0.07
R5_c01_00071_F	LOC_Os01g01930	hypothetical protein	1	6.93	7.66	-0.73	d
R5_c01_00072_F	LOC_Os01g01940	expressed protein	1	7.01	6.59	0.41
R5_c01_00073_F	LOC_Os01g01950	hypothetical protein	1	11.79	12.22	-0.42
R5_c01_00074_R	LOC_Os01g01960	paired amphipathic helix repeat family protein, expressed	1	12.36	12.71	-0.35
R5_c01_00075_R	LOC_Os01g01970	expressed protein	1	10.67	11.03	-0.36
R5_c01_00076_R	LOC_Os01g01980	hypothetical protein		2.07	2.37	-0.3
R5_c01_00077_F	LOC_Os01g01990	expressed protein		1.98	2.37	-0.39
R5_c01_00078_R	R01-TIGRv4S1-000024R		1	7.76	7.5	0.25
R5_c01_00079_F	LOC_Os01g02000	phosphate transporter 1, putative, expressed	1	10.14	9.28	0.85	u
R5_c01_00080_R	LOC_Os01g02010	expressed protein	1	10.52	11.24	-0.72	d
R5_c01_00081_F	LOC_Os01g02020	acetyl-CoA acetyltransferase, cytosolic 2, putative, expressed	1	11.12	10.57	0.54
R5_c01_00082_R	LOC_Os01g02040	ATP binding protein, putative, expressed	1	8.02	7.78	0.24
R5_c01_00083_R	LOC_Os01g02050	phosphoenolpyruvate carboxylase 4, putative, expressed		4.62	4.86	-0.24
R5_c01_00084_R	LOC_Os01g02060	too many mouths protein precursor, putative, expressed	1	6.29	7.31	-1.01	d
R5_c01_00085_F	LOC_Os01g02070	pectinesterase inhibitor domain containing protein		3.07	4.76	-1.69	d
R5_c01_00086_R	LOC_Os01g02080	peptidyl-prolyl cis-trans isomerase, putative, expressed	1	12.54	14.94	-2.4	d
R5_c01_00087_F	LOC_Os01g02090	expressed protein	1	14.65	15	-0.35
R5_c01_00088_F	R01-TIGRv4S1-000048F		1	7.76	8.4	-0.64	d
R5_c01_00089_F	LOC_Os01g02100	transposon protein, putative, unclassified, expressed	1	9.68	10.26	-0.57
R5_c01_00090_R	LOC_Os01g02110	helix-loop-helix DNA-binding domain containing protein, expressed		2.52	2.21	0.3
R5_c01_00091_F	LOC_Os01g02120	OsMFT2 - Rice MFT-Like2 homogous to Arabidopsis Mother of FT and TFL1 gene, expressed		2.35	1.91	0.44
R5_c01_00092_R	LOC_Os01g02130	expressed protein	1	10.06	10.14	-0.08
R5_c01_00093_F	LOC_Os01g02139	expressed protein	1	10.79	11.64	-0.84	d
R5_c01_00094_F	LOC_Os01g02150	sulfated surface glycoprotein 185 precursor, putative, expressed	1	12.09	12.92	-0.82	d
R5_c01_00095_F	LOC_Os01g02160	extensin-like protein, putative, expressed	1	12.33	12.86	-0.53
R5_c01_00096_F	R01-TIGRv4S1-000054F			2.15	2.65	-0.5
R5_c01_00097_R	LOC_Os01g02170	expressed protein		3.32	3.52	-0.19
R5_c01_00098_R	LOC_Os01g02180	expressed protein	1	10.16	10.12	0.04
R5_c01_00099_R	LOC_Os01g02190	aquaporin NIP1.1, putative, expressed		2.47	2.43	0.03
R5_c01_00100_R	LOC_Os01g02200	ubiquitin-protein ligase, putative, expressed	1	13.41	13.51	-0.09
R5_c01_00101_F	R01-TIGRv4S1-000055F			4.54	4.33	0.2
R5_c01_00102_R	LOC_Os01g02260	retrotransposon protein, putative, Ty3-gypsy subclass		3.3	4	-0.7
R5_c01_00103_R	LOC_Os01g02270	conserved hypothetical protein	1	8.54	8.76	-0.22
R5_c01_00104_F	LOC_Os01g02280	NB-ARC domain containing protein		2.28	1.94	0.33
R5_c01_00105_R	LOC_Os01g02290	Ser/Thr receptor-like kinase, putative, expressed	1	5.48	6.91	-1.43	d
R5_c01_00106_F	LOC_Os01g02300	receptor kinase ORK10, putative, expressed	1	6.11	6.78	-0.67	d
R5_c01_00107_F	LOC_Os01g02310	protein kinase/ transmembrane receptor protein serine/threonine kinase, putative, expressed	1	8.15	8.25	-0.1
R5_c01_00108_F	R01-TIGRv4S1-000057F			4.34	4.22	0.12
R5_c01_00109_R	LOC_Os01g02320	TAK14, putative, expressed		4.65	4.33	0.32
R5_c01_00110_R	LOC_Os01g02334	expressed protein	1	7.87	6.21	1.66	u
R5_c01_00111_R	LOC_Os01g02350	receptor-like kinase ARK1AS, putative, expressed	1	5.69	6	-0.31
R5_c01_00112_F	LOC_Os01g02360	LRK33, putative, expressed		4.04	3.68	0.35
R5_c01_00113_R	LOC_Os01g02370	receptor-like kinase ARK1AS, putative, expressed	1	10.13	10.22	-0.08
R5_c01_00114_R	LOC_Os01g02380	retrotransposon protein, putative, unclassified		2.56	1.93	0.62
R5_c01_00115_R	LOC_Os01g02390	TAK14, putative, expressed	1	10.37	10.5	-0.13
R5_c01_00116_R	R01-TIGRv4S1-000043R		1	5.46	6.29	-0.82	d
R5_c01_00117_F	LOC_Os01g02400	Ser/Thr receptor-like kinase, putative, expressed	1	10.32	10.47	-0.14
R5_c01_00118_R	LOC_Os01g02410	protein kinase domain containing protein, expressed	1	4.91	6.19	-1.27
R5_c01_00119_F	LOC_Os01g02420	LRK14, putative	1	6.39	6.04	0.35
R5_c01_00120_R	R01-TIGRv4S1-000044R		1	6.21	6.03	0.18
R5_c01_00121_R	LOC_Os01g02430	TAK14, putative, expressed	1	7.55	8.44	-0.89	d
R5_c01_00122_F	LOC_Os01g02440	Ser/Thr receptor-like kinase, putative, expressed		3	2.2	0.8
R5_c01_00123_R	LOC_Os01g02450	retrotransposon protein, putative, unclassified	1	6.48	7.09	-0.6
R5_c01_00124_F	LOC_Os01g02460	receptor kinase LRK14, putative		4.72	4.19	0.52
R5_c01_00125_F	LOC_Os01g02480	retrotransposon, putative, centromere-specific		2.29	2.21	0.07
R5_c01_00126_R	LOC_Os01g02490	expressed protein	1	8.66	8.99	-0.32
R5_c01_00127_F	LOC_Os01g02500	amidase, putative		4.14	3.14	1	u
R5_c01_00128_R	R01-TIGRv4S1-000048R		1	9.13	9.59	-0.46
R5_c01_00129_R	R01-TIGRv4S1-000049R		1	8.36	8.41	-0.05
R5_c01_00130_R	R01-TIGRv4S1-000050R		1	12.33	12.43	-0.1
R5_c01_00131_R	LOC_Os01g02550	protein kinase domain containing protein, expressed		5.12	3.49	1.62	u
R5_c01_00132_F	LOC_Os01g02560	Ser/Thr receptor-like kinase, putative, expressed	1	9.21	7.67	1.53	u
R5_c01_00133_R	LOC_Os01g02570	receptor-like kinase, putative, expressed	1	9.22	9.39	-0.17
R5_c01_00134_R	LOC_Os01g02580	receptor kinase ORK10, putative	1	8.71	9.3	-0.59	d
R5_c01_00135_R	LOC_Os01g02590	receptor-like kinase, putative, expressed	1	9.6	8.92	0.67	u
R5_c01_00136_F	LOC_Os01g02600	Ser/Thr receptor-like kinase, putative, expressed	1	11.93	11.51	0.41
R5_c01_00137_R	LOC_Os01g02610	protein kinase domain containing protein	1	6.1	5.99	0.11
R5_c01_00138_R	LOC_Os01g02680	TAK33, putative, expressed		4.59	4.28	0.31
R5_c01_00139_F	LOC_Os01g02690	rust resistance kinase Lr10, putative, expressed	1	4.91	5.46	-0.54
R5_c01_00140_R	LOC_Os01g02700	TAK14, putative, expressed	1	10.52	11.33	-0.8	d
R5_c01_00141_F	LOC_Os01g02710	LRk-type protein, putative	1	12.76	13.4	-0.63	d
R5_c01_00142_R	LOC_Os01g02720	HBS1-like protein, putative, expressed	1	10.67	10.42	0.24
R5_c01_00143_R	LOC_Os01g02730	TAK14, putative, expressed	1	8.21	7.09	1.12	u
R5_c01_00144_R	LOC_Os01g02740	retrotransposon protein, putative, unclassified		2.98	2.51	0.46
R5_c01_00145_F	LOC_Os01g02750	receptor kinase LRK14, putative, expressed	1	8.22	7.33	0.88	u
R5_c01_00146_R	LOC_Os01g02760	receptor-like kinase, putative, expressed	1	9.23	9.77	-0.54
R5_c01_00147_R	R01-TIGRv4S1-000057R		1	9.76	9.65	0.1
R5_c01_00148_F	LOC_Os01g02770	YRK1, putative, expressed	1	12.06	11.63	0.43
R5_c01_00149_R	LOC_Os01g02780	TAK33, putative, expressed	1	8.2	8.96	-0.76	d
R5_c01_00150_F	LOC_Os01g02790	receptor kinase LRK14, putative, expressed	1	7.54	6.54	1	u
R5_c01_00151_R	LOC_Os01g02800	receptor-like kinase ARK1AS, putative, expressed	1	6.31	5.85	0.45
R5_c01_00152_F	LOC_Os01g02810	receptor kinase LRK14, putative	1	9.63	8.68	0.94	u
R5_c01_00153_R	LOC_Os01g02830	receptor-like kinase ARK1AS, putative, expressed	1	10.5	10.48	0.01
R5_c01_00154_F	LOC_Os01g02840	LRK14, putative, expressed	1	7.21	6.61	0.59	u
R5_c01_00155_R	LOC_Os01g02850	hypothetical protein	1	5.51	5.1	0.41
R5_c01_00156_R	LOC_Os01g02860	expressed protein	1	5.93	5.03	0.9	u
R5_c01_00157_F	LOC_Os01g02870	nodulin-like protein, putative, expressed	1	12.82	12.95	-0.12
R5_c01_00158_F	LOC_Os01g02880	fructose-bisphosphate aldolase, chloroplast precursor, putative, expressed	1	13.19	11.99	1.2	u
R5_c01_00159_F	LOC_Os01g02884	ATP binding protein, putative, expressed	1	12.53	11.89	0.63	u
R5_c01_00160_F	LOC_Os01g02890	phosphatidylserine synthase 1, putative	1	6.77	6.67	0.1
R5_c01_00161_R	LOC_Os01g02900	HGA6, putative, expressed	1	9.38	9.62	-0.24
R5_c01_00162_R	LOC_Os01g02910	glycosyltransferase, putative, expressed	1	6.6	7.15	-0.55
R5_c01_00163_R	LOC_Os01g02920	glycosyltransferase, putative, expressed		2.37	2.24	0.12
R5_c01_00164_R	LOC_Os01g02930	glycosyltransferase, putative, expressed	1	6.75	8.17	-1.41	d
R5_c01_00165_R	LOC_Os01g02940	glycosyltransferase, putative, expressed	1	9.25	9.8	-0.54
R5_c01_00166_R	LOC_Os01g02950	hypothetical protein		4.44	3.71	0.72
R5_c01_00167_F	LOC_Os01g02960	expressed protein	1	11.73	11.55	0.17
R5_c01_00168_R	LOC_Os01g02970	spidroin 1, putative	1	11.54	12.32	-0.78	d
R5_c01_00169_F	LOC_Os01g02980	hypothetical protein		2.57	2.24	0.33
R5_c01_00170_R	R01-TIGRv4S1-000066R			2.21	1.96	0.25
R5_c01_00171_R	LOC_Os01g02990	hypothetical protein	1	6.2	6.53	-0.33
R5_c01_00172_R	LOC_Os01g03010	hypothetical protein		1.94	2.62	-0.68
R5_c01_00173_R	LOC_Os01g03020	leucyl-tRNA synthetase, putative, expressed	1	12.42	13.3	-0.87	d
R5_c01_00174_R	LOC_Os01g03030	alanyl-tRNA synthetase, putative, expressed	1	10.71	10.08	0.63	u
R5_c01_00175_R	LOC_Os01g03040	expressed protein	1	15.62	15.62	0.00366667
R5_c01_00176_F	LOC_Os01g03050	fruit protein PKIWI502, putative, expressed	1	11.56	10.54	1.01	u
R5_c01_00177_R	LOC_Os01g03060	sarcoplasmic reticulum histidine-rich calcium-binding protein precursor, putative, expressed	1	14.39	14.15	0.24
R5_c01_00178_R	LOC_Os01g03070	eukaryotic translation initiation factor 3 subunit 10, putative, expressed	1	13.59	13.36	0.23
R5_c01_00179_F	LOC_Os01g03080	expressed protein	1	6.72	6.2	0.52
R5_c01_00180_F	LOC_Os01g03090	SLL2, putative, expressed	1	10.87	11.13	-0.26
R5_c01_00181_R	LOC_Os01g03100	protein binding protein, putative, expressed		2.85	3.16	-0.3
R5_c01_00182_R	LOC_Os01g03110	expressed protein	1	8.48	8.16	0.32
R5_c01_00183_R	LOC_Os01g03130	expressed protein	1	10.86	9.95	0.9	u
R5_c01_00184_R	LOC_Os01g03144	ABC-2 type transporter family protein, expressed	1	11.53	10.87	0.66	u
R5_c01_00185_F	LOC_Os01g03160	xylosyltransferase 1, putative, expressed	1	11.86	11.74	0.11
R5_c01_00186_F	LOC_Os01g03170	seven in absentia protein family protein, expressed	1	9.04	9.49	-0.45
R5_c01_00187_F	LOC_Os01g03180	pr5, putative, expressed	1	11.03	11.96	-0.93	d
R5_c01_00188_F	LOC_Os01g03190	ubiquitin-protein ligase/ zinc ion binding protein, putative, expressed		3.04	2.67	0.37
R5_c01_00189_F	LOC_Os01g03210	conserved hypothetical protein		2.29	2.44	-0.15
R5_c01_00190_F	LOC_Os01g03220	hypothetical protein		2.4	1.92	0.48
R5_c01_00191_R	LOC_Os01g03230	retrotransposon protein, putative, unclassified, expressed		2.08	2.63	-0.54
R5_c01_00192_F	LOC_Os01g03240	hypothetical protein	1	6.7	7.92	-1.22	d
R5_c01_00193_F	LOC_Os01g03250	hypothetical protein	1	8.85	9.31	-0.46
R5_c01_00194_R	LOC_Os01g03260	hypothetical protein		2.26	2.2	0.06
R5_c01_00195_F	LOC_Os01g03270	conserved hypothetical protein		4.34	5.21	-0.87	d
R5_c01_00196_R	LOC_Os01g03280	expressed protein		2.39	3.08	-0.68
R5_c01_00197_R	LOC_Os01g03290	ubiquitin-protein ligase/ zinc ion binding protein, putative	1	4.44	6.88	-2.43	d
R5_c01_00198_F	LOC_Os01g03300	seven in absentia protein family protein		2.27	2.6	-0.33
R5_c01_00199_R	LOC_Os01g03310	Bowman-Birk type bran trypsin inhibitor precursor, putative, expressed	1	15.25	17.13	-1.87	d
R5_c01_00200_R	LOC_Os01g03320	Bowman-Birk type bran trypsin inhibitor precursor, putative, expressed	1	12.73	16.2	-3.47	d
R5_c01_00201_R	LOC_Os01g03330	Bowman-Birk type bran trypsin inhibitor precursor, putative, expressed	1	7	7.37	-0.37
R5_c01_00202_R	LOC_Os01g03340	Bowman-Birk type bran trypsin inhibitor precursor, putative, expressed	1	14.29	15.57	-1.27	d
R5_c01_00203_F	LOC_Os01g03350	conserved hypothetical protein	1	9.59	10.13	-0.53
R5_c01_00204_R	LOC_Os01g03360	Bowman-Birk type bran trypsin inhibitor precursor, putative, expressed	1	7.1	6.18	0.91
R5_c01_00205_R	LOC_Os01g03370	senescence-induced receptor-like serine/threonine-protein kinase precursor, putative		3.05	3.18	-0.12
R5_c01_00206_R	LOC_Os01g03380	Bowman-Birk type bran trypsin inhibitor precursor, putative, expressed		3.39	3.43	-0.04
R5_c01_00207_F	R01-TIGRv4S1-000079F			2.96	2.38	0.57
R5_c01_00208_R	LOC_Os01g03390	Bowman-Birk type bran trypsin inhibitor precursor, putative, expressed	1	12.57	12.05	0.51
R5_c01_00209_F	LOC_Os01g03400	ubiquitin ligase sina, putative		3.44	3.37	0.06
R5_c01_00210_F	LOC_Os01g03410	conserved hypothetical protein	1	5.98	6.43	-0.45
R5_c01_00211_F	LOC_Os01g03420	ubiquitin-protein ligase/ zinc ion binding protein, putative		1.89	2.07	-0.18
R5_c01_00212_F	LOC_Os01g03429	conserved hypothetical protein	1	5.07	5.62	-0.54
R5_c01_00213_F	LOC_Os01g03440	hypothetical protein		2.86	3.27	-0.41
R5_c01_00214_R	LOC_Os01g03464	conserved hypothetical protein		2.4	2.92	-0.52
R5_c01_00215_R	LOC_Os01g03480	expressed protein		4.03	4.54	-0.51
R5_c01_00216_F	LOC_Os01g03490	heavy metal-associated domain containing protein, expressed	1	4.04	5.17	-1.12	d
R5_c01_00217_R	LOC_Os01g03500	expressed protein	1	7.94	7.82	0.12
R5_c01_00218_F	LOC_Os01g03510	stress protein, putative, expressed	1	11.73	11.02	0.7	u
R5_c01_00219_F	LOC_Os01g03520	ubiquitin conjugating enzyme/ ubiquitin-like activating enzyme, putative, expressed	1	12.53	12.3	0.23
R5_c01_00220_F	LOC_Os01g03530	copper ion binding protein, putative, expressed		4.05	4.36	-0.3
R5_c01_00221_R	R01-TIGRv4S1-000088R			2.39	2.01	0.38
R5_c01_00222_F	LOC_Os01g03549	copper ion binding protein, putative, expressed	1	13.36	13.48	-0.11
R5_c01_00223_F	LOC_Os01g03570	transcription factor X1, putative, expressed		2.76	2.54	0.22
R5_c01_00224_F	LOC_Os01g03620	copper ion binding protein, putative, expressed	1	10.43	11.55	-1.12	d
R5_c01_00225_F	R01-TIGRv4S1-000087F			3.47	5.2	-1.72
R5_c01_00226_R	LOC_Os01g03630	spore coat protein, putative, expressed	1	6.91	7.31	-0.39
R5_c01_00227_R	LOC_Os01g03640	copper ion binding protein, putative, expressed		3.14	4.37	-1.22
R5_c01_00228_R	LOC_Os01g03650	expressed protein	1	12.61	12.75	-0.14
R5_c01_00229_F	LOC_Os01g03660	expressed protein	1	7.49	8.13	-0.64	d
R5_c01_00230_F	LOC_Os01g03670	dihydroflavonol-4-reductase, putative, expressed		1.83	1.91	-0.07
R5_c01_00231_F	LOC_Os01g03680	Bowman-Birk type bran trypsin inhibitor precursor, putative, expressed	1	7.79	12.62	-4.82	d
R5_c01_00232_F	LOC_Os01g03690	serine/threonine-protein kinase receptor precursor, putative, expressed	1	10.49	9.6	0.88	u
R5_c01_00233_F	LOC_Os01g03710	mannose-6-phosphate isomerase, putative, expressed	1	7.63	8.39	-0.76	d
R5_c01_00234_R	LOC_Os01g03720	MYB transcription factor, putative, expressed		5.82	2.93	2.89
R5_c01_00235_F	LOC_Os01g03730	nuclease PA3, putative, expressed	1	11.43	11.57	-0.13
R5_c01_00236_R	LOC_Os01g03740	nuclease PA3, putative, expressed	1	9.01	8.16	0.85	u
R5_c01_00237_R	R01-TIGRv4S1-000095R			3.93	3.62	0.3
R5_c01_00238_R	LOC_Os01g03750	expressed protein	1	6.44	6.14	0.3
R5_c01_00239_R	LOC_Os01g03760	expressed protein	1	12.76	12.16	0.59	u
R5_c01_00240_F	LOC_Os01g03800	transposon protein, putative, Mutator sub-class		2.72	3.29	-0.57
R5_c01_00241_F	LOC_Os01g03820	C2 domain containing protein, expressed	1	14.79	14.31	0.48
R5_c01_00242_R	LOC_Os01g03810	expressed protein	1	6.31	5.63	0.67	u
R5_c01_00243_F	LOC_Os01g03830	retrotransposon protein, putative, unclassified		2.18	1.99	0.19
R5_c01_00244_F	LOC_Os01g03840	JAG, putative, expressed		2.48	2.21	0.27
R5_c01_00245_R	LOC_Os01g03850	hypothetical protein		2.44	2.32	0.12
R5_c01_00246_R	LOC_Os01g03870	expressed protein	1	7.51	8.08	-0.56
R5_c01_00247_F	LOC_Os01g03890	seed specific protein Bn15D17A, putative		2.88	3.06	-0.17
R5_c01_00248_R	LOC_Os01g03900	expressed protein		2.79	3.62	-0.82	d
R5_c01_00249_F	R01-TIGRv4S1-000096F			2.54	2.89	-0.34
R5_c01_00250_R	LOC_Os01g03914	metal tolerance protein C3, putative, expressed	1	9.15	8.91	0.24
R5_c01_00251_R	LOC_Os01g03930	hypothetical protein	1	5.44	5.85	-0.4
R5_c01_00252_R	LOC_Os01g03940	expressed protein		3.52	2.72	0.8	u
R5_c01_00253_F	LOC_Os01g03950	alpha-D-xylosidase, putative, expressed		2.37	2.19	0.17
R5_c01_00254_R	R01-TIGRv4S1-000102R			2.12	2.4	-0.28
R5_c01_00255_F	LOC_Os01g03960	hypothetical protein		2.37	2.46	-0.08
R5_c01_00256_R	LOC_Os01g03970	hypothetical protein		1.93	1.93	-0.00133333
R5_c01_00257_R	LOC_Os01g03980	expressed protein	1	11.78	12.25	-0.46
R5_c01_00258_F	LOC_Os01g03989	hypothetical protein	1	6.33	6.79	-0.46
R5_c01_00259_R	LOC_Os01g04000	hypothetical protein		2.86	2.87	-0.009
R5_c01_00260_F	LOC_Os01g04010	expressed protein	1	13.47	13.54	-0.06
R5_c01_00261_F	LOC_Os01g04020	pathogenesis-related genes transcriptional activator PTI6, putative, expressed	1	10.28	9.91	0.37
R5_c01_00262_F	LOC_Os01g04030	signal peptidase complex subunit 3, putative, expressed	1	8.93	8.7	0.22
R5_c01_00263_R	LOC_Os01g04040	Bowman-Birk type wound-induced proteinase inhibitor WIP1 precursor, putative	1	10.46	12.26	-1.79	d
R5_c01_00264_R	LOC_Os01g04050	Bowman-Birk type wound-induced proteinase inhibitor WIP1 precursor, putative, expressed	1	12	13.91	-1.9
R5_c01_00265_R	R01-TIGRv4S1-000106R			3.74	2.53	1.2	u
R5_c01_00266_F	LOC_Os01g04070	verticillium wilt disease resistance protein, putative, expressed	1	6.35	6.23	0.12
R5_c01_00267_R	LOC_Os01g04080	expressed protein		2.77	1.9	0.86
R5_c01_00268_R	LOC_Os01g04090	expressed protein		3.72	4	-0.27
R5_c01_00269_F	LOC_Os01g04100	expressed protein	1	8.58	9.44	-0.85	d
R5_c01_00270_R	LOC_Os01g04110	surfeit locus protein 5, putative, expressed	1	10.36	10.09	0.26
R5_c01_00271_R	LOC_Os01g04120	expressed protein	1	8.05	8.22	-0.17
R5_c01_00272_R	LOC_Os01g04130	peptidyl-tRNA hydrolase, putative, expressed	1	9.28	9.81	-0.53
R5_c01_00273_F	LOC_Os01g04160	expressed protein		3.76	2.49	1.26	u
R5_c01_00274_R	LOC_Os01g04170	expressed protein	1	5.24	5.26	-0.02
R5_c01_00275_R	LOC_Os01g04180	hypothetical protein		2.43	2.34	0.08
R5_c01_00276_F	LOC_Os01g04190	arabinose-proton symporter, putative, expressed	1	12.85	13.05	-0.19
R5_c01_00277_F	LOC_Os01g04200	metallo-beta-lactamase superfamily protein, expressed	1	12.16	10.63	1.52	u
R5_c01_00278_F	LOC_Os01g04220	conserved hypothetical protein	1	5.08	6.05	-0.97	d
R5_c01_00279_F	LOC_Os01g04230	receptor kinase, putative, expressed	1	7.95	8.33	-0.38
R5_c01_00280_F	LOC_Os01g04250	expressed protein		4.68	4.45	0.22
R5_c01_00281_F	LOC_Os01g04260	delta-7-sterol-C5, putative, expressed	1	11.77	12.03	-0.26
R5_c01_00282_R	LOC_Os01g04270	hypothetical protein		2.03	2.61	-0.58
R5_c01_00283_F	LOC_Os01g04280	calmodulin binding protein, putative, expressed	1	10.57	7.81	2.75	u
R5_c01_00284_R	LOC_Os01g04290	endo-1,4-beta-xylanase, putative		2.49	2.03	0.46
R5_c01_00285_F	R01-TIGRv4S1-000109F			2.26	2.56	-0.29
R5_c01_00286_R	LOC_Os01g04300	endo-1,4-beta-xylanase, putative, expressed	1	7.47	7.78	-0.3
R5_c01_00287_F	LOC_Os01g04320	transposon protein, putative, unclassified		1.89	1.93	-0.03
R5_c01_00288_F	LOC_Os01g04324	expressed protein	1	7.96	8.09	-0.12
R5_c01_00289_R	LOC_Os01g04330	calmodulin-related protein 2, touch-induced, putative, expressed	1	12.2	11.19	1.01	u
R5_c01_00290_F	LOC_Os01g04340	16.9 kDa class I heat shock protein 3, putative, expressed		3.41	3.52	-0.1
R5_c01_00291_F	LOC_Os01g04350	16.9 kDa class I heat shock protein 2, putative, expressed	1	14.69	14.78	-0.08
R5_c01_00292_R	LOC_Os01g04360	16.9 kDa class I heat shock protein 3, putative, expressed	1	6.16	5.61	0.55
R5_c01_00293_R	LOC_Os01g04370	16.9 kDa class I heat shock protein 1, putative, expressed	1	10.33	8.04	2.29	u
R5_c01_00294_F	LOC_Os01g04380	16.9 kDa class I heat shock protein 2, putative, expressed	1	9.77	8.28	1.48	u
R5_c01_00295_R	LOC_Os01g04390	expressed protein	1	9.8	10.72	-0.91	d
R5_c01_00296_R	LOC_Os01g04409	OsWAK1 - OsWAK receptor-like cytoplasmic kinase (OsWAK-RLCK), expressed	1	7.64	7.58	0.06
R5_c01_00297_F	R01-TIGRv4S1-000114F		1	10.29	10.23	0.06
R5_c01_00298_R	LOC_Os01g04430	conserved hypothetical protein		3.84	4.03	-0.18
R5_c01_00299_R	LOC_Os01g04440	conserved hypothetical protein		3.91	2.47	1.44	u
R5_c01_00300_R	LOC_Os01g04450	OsWAK2 - OsWAK receptor-like cytoplasmic kinase (OsWAK-RLCK), expressed	1	11.57	11.46	0.11
R5_c01_00301_F	LOC_Os01g04460	Ser/Thr protein kinase, putative	1	7.97	7.55	0.42
R5_c01_00302_F	LOC_Os01g04470	hypothetical protein		2.49	2.73	-0.23
R5_c01_00303_R	R01-TIGRv4S1-000124R			3.75	3.9	-0.15
R5_c01_00304_F	LOC_Os01g04480	protein kinase, putative, expressed	1	6.25	5.41	0.84	u
R5_c01_00305_F	LOC_Os01g04490	Ser/Thr protein kinase, putative, expressed		2.62	3.43	-0.8
R5_c01_00306_R	LOC_Os01g04500	hypothetical protein	1	7.31	6.48	0.83	u
R5_c01_00307_F	LOC_Os01g04520	Ser/Thr protein kinase, putative		4.61	2.27	2.34	u
R5_c01_00308_R	R01-TIGRv4S1-000127R			3.41	3.15	0.26
R5_c01_00309_F	LOC_Os01g04530	hypothetical protein		2	1.99	0.01
R5_c01_00310_F	LOC_Os01g04540	ATP binding protein, putative, expressed	1	6.97	7.48	-0.51
R5_c01_00311_F	R01-TIGRv4S1-000120F		1	8.42	9.05	-0.63	d
R5_c01_00312_F	LOC_Os01g04550	ATP binding protein, putative, expressed		3.93	2.96	0.96
R5_c01_00313_R	R01-TIGRv4S1-000128R			2.31	1.97	0.34
R5_c01_00314_F	LOC_Os01g04570	Ser/Thr protein kinase, putative, expressed	1	6.92	6.71	0.2
R5_c01_00315_F	LOC_Os01g04580	Ser/Thr protein kinase, putative, expressed	1	6.9	5.18	1.72	u
R5_c01_00316_F	LOC_Os01g04590	expressed protein	1	9.79	9.87	-0.08
R5_c01_00317_R	LOC_Os01g04600	expressed protein	1	10.44	9.31	1.12	u
R5_c01_00318_F	LOC_Os01g04610	hypothetical protein		2.32	2.74	-0.42
R5_c01_00319_F	LOC_Os01g04620	expressed protein	1	9.49	9.67	-0.18
R5_c01_00320_R	LOC_Os01g04630	muconate cycloisomerase-like protein, putative, expressed	1	15.7	15.74	-0.03
R5_c01_00321_F	LOC_Os01g04640	seed maturation protein, putative, expressed	1	8.88	9.73	-0.84	d
R5_c01_00322_R	LOC_Os01g04650	PB1 domain containing protein, expressed	1	14.88	14.4	0.48
R5_c01_00323_F	LOC_Os01g04660	lipid phosphate phosphatase 3, chloroplast precursor, putative, expressed		2.06	2.05	0.01
R5_c01_00324_R	LOC_Os01g04670	expressed protein	1	11.12	10.76	0.36
R5_c01_00325_R	LOC_Os01g04690	hypothetical protein	1	8.86	6.2	2.66	u
R5_c01_00326_R	LOC_Os01g04699	hypothetical protein	1	5.32	5.44	-0.12
R5_c01_00327_F	LOC_Os01g04710	aspartic proteinase nepenthesin-1 precursor, putative, expressed	1	9.22	10.07	-0.85	d
R5_c01_00328_F	LOC_Os01g04720	protein binding protein, putative, expressed	1	8.41	8.82	-0.4
R5_c01_00329_F	LOC_Os01g04730	60S ribosomal protein L26-1, putative, expressed	1	16.13	15.45	0.68	u
R5_c01_00330_R	LOC_Os01g04740	hypothetical protein		3.27	4.48	-1.21	d
R5_c01_00331_F	LOC_Os01g04750	DNA-binding protein RAV1, putative, expressed		2.63	3.09	-0.46
R5_c01_00332_R	LOC_Os01g04760	hypothetical protein		2.24	2.22	0.02
R5_c01_00333_F	LOC_Os01g04770	hypothetical protein		2.74	2.83	-0.09
R5_c01_00334_R	LOC_Os01g04780	retrotransposon protein, putative, unclassified	1	10.58	10.33	0.24
R5_c01_00335_F	LOC_Os01g04800	DNA-binding protein RAV1, putative, expressed	1	8.59	8.87	-0.27
R5_c01_00336_R	LOC_Os01g04814	vacuolar sorting protein 4b, putative, expressed	1	12.15	11.97	0.18
R5_c01_00337_F	LOC_Os01g04830	hypothetical protein	1	4.88	5.3	-0.41
R5_c01_00338_R	LOC_Os01g04840	vacuolar sorting protein 4b, putative		2.55	1.96	0.59
R5_c01_00339_F	LOC_Os01g04860	expressed protein	1	11.99	12.2	-0.2
R5_c01_00340_R	LOC_Os01g04870	nucleic acid binding protein, putative, expressed	1	10.42	9.9	0.52
R5_c01_00341_F	LOC_Os01g04880	transposon protein, putative, CACTA, En/Spm sub-class, expressed	1	8.02	8.22	-0.2
R5_c01_00342_R	LOC_Os01g04900	metalloendopeptidase, putative, expressed	1	14	14.26	-0.26
R5_c01_00343_F	LOC_Os01g04910	PRPK, putative, expressed	1	11.19	11.31	-0.11
R5_c01_00344_F	LOC_Os01g04920	glycosyl transferase, group 1 family protein, putative, expressed	1	12.79	12.72	0.06
R5_c01_00345_R	LOC_Os01g04930	MYB-like transcription factor DIVARICATA, putative, expressed	1	11.17	10.09	1.07	u
R5_c01_00346_F	LOC_Os01g04950	peptide transporter PTR2, putative, expressed	1	9.73	9.33	0.4
R5_c01_00347_F	LOC_Os01g04970	hypothetical protein		1.95	2.11	-0.15
R5_c01_00348_R	LOC_Os01g04990	protein brittle-1, chloroplast precursor, putative, expressed	1	11.04	10.97	0.06
R5_c01_00349_R	LOC_Os01g05010	mitochondrial glycoprotein, expressed	1	11.85	11.08	0.76	u
R5_c01_00350_R	LOC_Os01g05020	hypothetical protein		4.68	4.77	-0.09
R5_c01_00351_F	LOC_Os01g05030	transposon protein, putative, unclassified		2.06	2.07	-0.00666667
R5_c01_00352_R	LOC_Os01g05040	hypothetical protein		2.41	2.49	-0.08
R5_c01_00353_R	LOC_Os01g05050	mitochondrial glycoprotein		2.45	2.59	-0.13
R5_c01_00354_R	LOC_Os01g05060	mitochondrial glycoprotein, expressed	1	10.77	11.49	-0.72
R5_c01_00355_R	LOC_Os01g05064	expressed protein	1	8.51	9.8	-1.28	d
R5_c01_00356_R	LOC_Os01g05070	expressed protein	1	11.83	11.55	0.28
R5_c01_00357_R	LOC_Os01g05080	uncharacterized low-complexity proteins, putative, expressed	1	11.06	13.44	-2.38	d
R5_c01_00358_F	LOC_Os01g05090	expressed protein	1	11.48	11.92	-0.43
R5_c01_00359_R	LOC_Os01g05100	expressed protein		2.95	2.15	0.8	u
R5_c01_00360_R	LOC_Os01g05120	ubiquitin fusion degradation protein 1, putative		4.33	3.34	0.99	u
R5_c01_00361_F	LOC_Os01g05130	expressed protein	1	11.22	11.06	0.16
R5_c01_00362_F	LOC_Os01g05140	expressed protein	1	11.8	11.53	0.27
R5_c01_00363_F	LOC_Os01g05150	expressed protein	1	8.28	6.77	1.51	u
R5_c01_00364_F	R01-TIGRv4S1-000143F		1	10.49	8.25	2.23	u
R5_c01_00365_F	LOC_Os01g05160	hypothetical protein	1	6.16	6.99	-0.83	d
R5_c01_00366_F	LOC_Os01g05170	expressed protein	1	7.43	7.38	0.05
R5_c01_00367_F	LOC_Os01g05180	expressed protein	1	6.68	5.68	0.99	u
R5_c01_00368_R	LOC_Os01g05190	hypothetical protein		4.71	4.93	-0.22
R5_c01_00369_F	LOC_Os01g05220	hypothetical protein		3.3	3.62	-0.32
R5_c01_00370_F	R01-TIGRv4S1-000146F		1	10.49	10.49	-0.000666667
R5_c01_00371_F	LOC_Os01g05250	expressed protein	1	5.61	6.26	-0.64	d
R5_c01_00372_R	LOC_Os01g05260	hypothetical protein	1	7.07	5.65	1.42	u
R5_c01_00373_F	LOC_Os01g05289	expressed protein	1	10.63	10.77	-0.13
R5_c01_00374_F	LOC_Os01g05310	expressed protein		4.7	2.84	1.86	u
R5_c01_00375_R	LOC_Os01g05320	retrotransposon protein, putative, Ty1-copia subclass		1.88	2.36	-0.48
R5_c01_00376_F	LOC_Os01g05330	expressed protein		1.93	2.18	-0.25
R5_c01_00377_F	LOC_Os01g05340	hypothetical protein		2.26	2.55	-0.28
R5_c01_00378_F	LOC_Os01g05350	hypothetical protein		2.11	1.92	0.19
R5_c01_00379_R	R01-TIGRv4S1-000147R			1.97	2.14	-0.16
R5_c01_00380_F	LOC_Os01g05360	hypothetical protein		2.37	2.83	-0.45
R5_c01_00381_R	LOC_Os01g05370	retrotransposon protein, putative, unclassified		1.94	1.93	0.01
R5_c01_00382_R	LOC_Os01g05380	expressed protein		3.74	4.01	-0.27
R5_c01_00383_F	LOC_Os01g05390	hypothetical protein		2.95	2.9	0.04
R5_c01_00384_F	LOC_Os01g05400	conserved hypothetical protein		3.19	4.01	-0.81
R5_c01_00385_F	LOC_Os01g05420	IWS1 C-terminus family protein, expressed	1	13.27	13.14	0.13
R5_c01_00386_F	LOC_Os01g05430	membrane protein, putative, expressed	1	7.8	7.72	0.08
R5_c01_00387_R	LOC_Os01g05440	transcription factor X1, putative, expressed	1	6.48	6.01	0.46
R5_c01_00388_R	LOC_Os01g05450	conserved hypothetical protein	1	5.81	5.44	0.37
R5_c01_00389_R	LOC_Os01g05460	hypothetical protein	1	8.47	8.56	-0.09
R5_c01_00390_R	LOC_Os01g05470	transcription factor X1, putative, expressed	1	11.13	10.82	0.3
R5_c01_00391_R	LOC_Os01g05480	expressed protein		4.34	2.91	1.42	u
R5_c01_00392_R	LOC_Os01g05490	triosephosphate isomerase, cytosolic, putative, expressed	1	16.19	16.4	-0.2
R5_c01_00393_F	LOC_Os01g05500	zinc finger in N-recognin family protein, putative, expressed	1	14.17	14.09	0.08
R5_c01_00394_R	LOC_Os01g05510	expressed protein	1	10.73	10.88	-0.14
R5_c01_00395_F	LOC_Os01g05520	expressed protein		2.43	2.33	0.09
R5_c01_00396_F	LOC_Os01g05530	expressed protein	1	13.19	13.08	0.1
R5_c01_00397_R	LOC_Os01g05540	expressed protein	1	12.41	12.15	0.25
R5_c01_00398_F	LOC_Os01g05560	expressed protein	1	13.44	12.78	0.66	u
R5_c01_00399_F	LOC_Os01g05570	hypothetical protein	1	9.06	9.55	-0.49
R5_c01_00400_R	LOC_Os01g05580	expressed protein	1	5.77	3.63	2.13	u
R5_c01_00401_R	R01-TIGRv4S1-000155R		1	16.63	16.01	0.62
R5_c01_00402_R	LOC_Os01g05600	NBS-LRR disease resistance protein, putative	1	5.31	4.51	0.8	u
R5_c01_00403_F	LOC_Os01g05610	histone H2B.1, putative, expressed	1	11.74	11.58	0.16
R5_c01_00404_R	LOC_Os01g05620	NBS-LRR disease resistance protein, putative		2.54	2.8	-0.26
R5_c01_00405_F	LOC_Os01g05630	histone H2B.1, putative, expressed	1	13.1	12.87	0.23
R5_c01_00406_R	LOC_Os01g05640	receptor-like protein kinase 5 precursor, putative, expressed		4.09	3.74	0.34
R5_c01_00407_R	LOC_Os01g05650	metallothionein-like protein type 2, putative, expressed	1	17.98	17.23	0.75	u
R5_c01_00408_R	LOC_Os01g05660	expressed protein	1	10.22	10.2	0.02
R5_c01_00409_R	LOC_Os01g05670	synaptic glycoprotein SC2, putative, expressed	1	11.6	11.53	0.06
R5_c01_00410_F	LOC_Os01g05680	geranylgeranyl transferase type-1 beta subunit, putative, expressed	1	10.08	10.29	-0.2
R5_c01_00411_F	LOC_Os01g05694	PAS2, putative, expressed	1	7.04	7.26	-0.21
R5_c01_00412_F	LOC_Os01g05710	protein tyrosine phosphatase containing protein		4.94	4.27	0.67	u
R5_c01_00413_F	LOC_Os01g05720	PAS2, putative		2.5	2.39	0.1
R5_c01_00414_F	LOC_Os01g05744	PAS2, putative, expressed	1	8.72	9.04	-0.31
R5_c01_00415_F	LOC_Os01g05760	PAS2, putative		2.05	2.04	0.01
R5_c01_00416_F	LOC_Os01g05770	expressed protein		4.26	5.3	-1.04
R5_c01_00417_F	LOC_Os01g05780	expressed protein	1	9.02	9.15	-0.12
R5_c01_00418_F	LOC_Os01g05790	SLT1 protein, putative, expressed	1	8.03	6.76	1.26	u
R5_c01_00419_F	LOC_Os01g05800	inner membrane protein ALBINO3, chloroplast precursor, putative, expressed	1	5.79	5.76	0.02
R5_c01_00420_F	LOC_Os01g05810	gamma-glutamyltranspeptidase 1 precursor, putative, expressed	1	12.93	12.43	0.49
R5_c01_00421_F	LOC_Os01g05820	gamma-glutamyltranspeptidase 1 precursor, putative, expressed	1	9	8.68	0.32
R5_c01_00422_F	LOC_Os01g05830	expressed protein	1	9.57	10.43	-0.85	d
R5_c01_00423_F	LOC_Os01g05840	retinol dehydrogenase 11, putative, expressed	1	12.7	13.24	-0.53
R5_c01_00424_R	LOC_Os01g05850	thioredoxin-related, putative		2.17	2.13	0.03
R5_c01_00425_F	LOC_Os01g05860	GTP binding protein, putative, expressed	1	7.21	7.32	-0.11
R5_c01_00426_F	LOC_Os01g05870	receptor-like protein kinase precursor, putative, expressed	1	7.04	5.57	1.46	u
R5_c01_00427_R	LOC_Os01g05880	F-box domain containing protein, expressed	1	8.43	8.31	0.11
R5_c01_00428_R	LOC_Os01g05890	hypothetical protein	1	5.64	5.84	-0.2
R5_c01_00429_R	LOC_Os01g05900	histone H2B.1, putative, expressed	1	10.02	10.66	-0.63	d
R5_c01_00430_R	LOC_Os01g05910	hypothetical protein		2.35	2.74	-0.39
R5_c01_00431_R	LOC_Os01g05930	SWIM zinc finger family protein, expressed	1	6.25	5.81	0.43
R5_c01_00432_F	LOC_Os01g05940	ATP binding protein, putative, expressed		3.28	3.99	-0.71
R5_c01_00433_R	LOC_Os01g05950	histone H2B.1, putative, expressed	1	15.21	15.17	0.04
R5_c01_00434_F	LOC_Os01g05960	ATP binding protein, putative, expressed		4.46	2.7	1.76	u
R5_c01_00435_R	LOC_Os01g05970	core histone H2A/H2B/H3/H4 family protein, expressed	1	12.76	12.53	0.23
R5_c01_00436_F	LOC_Os01g05980	leucine-rich repeat receptor protein kinase EXS precursor, putative, expressed		3.86	2.46	1.4	u
R5_c01_00437_R	LOC_Os01g05990	histone H2B.1, putative, expressed	1	14.1	14.7	-0.59	d
R5_c01_00438_R	LOC_Os01g06000	expressed protein	1	9.21	8.9	0.31
R5_c01_00439_F	LOC_Os01g06010	histone H2B.1, putative, expressed	1	9.5	9.53	-0.03
R5_c01_00440_F	LOC_Os01g06020	aspartyl-tRNA synthetase, putative, expressed	1	12.44	12.55	-0.1
R5_c01_00441_F	LOC_Os01g06030	conserved hypothetical protein		3.34	4.12	-0.77	d
R5_c01_00442_R	LOC_Os01g06040	conserved hypothetical protein		2.9	3.33	-0.43
R5_c01_00443_R	LOC_Os01g06050	expressed protein	1	9.53	9.25	0.28
R5_c01_00444_F	LOC_Os01g06060	gibberellin receptor GID1L2, putative, expressed		2.86	3.22	-0.36
R5_c01_00445_R	LOC_Os01g06070	conserved hypothetical protein		1.98	2.47	-0.48
R5_c01_00446_R	LOC_Os01g06080	hypothetical protein		3.68	3.59	0.09
R5_c01_00447_R	LOC_Os01g06090	expressed protein		2.42	2.82	-0.4
R5_c01_00448_R	LOC_Os01g06120	hypothetical protein		2.88	3.74	-0.86
R5_c01_00449_F	LOC_Os01g06130	expressed protein		1.95	1.96	-0.00433333
R5_c01_00450_F	LOC_Os01g06140	expressed protein		2.35	2.31	0.04
R5_c01_00451_F	LOC_Os01g06150	expressed protein	1	8.87	9.6	-0.72	d
R5_c01_00452_R	LOC_Os01g06210	gibberellin receptor GID1L2, putative		4.61	3.52	1.09	u
R5_c01_00453_R	LOC_Os01g06220	gibberellin receptor GID1L2, putative, expressed	1	6.88	3.8	3.08	u
R5_c01_00454_F	LOC_Os01g06230	OsSAUR1 - Auxin-responsive SAUR gene family member	1	7.24	6.86	0.37
R5_c01_00455_R	LOC_Os01g06240	serine/threonine-protein kinase receptor precursor, putative, expressed	1	6.08	4.37	1.71	u
R5_c01_00456_F	LOC_Os01g06250	dirigent-like protein		2.47	3.49	-1.02	d
R5_c01_00457_F	LOC_Os01g06260	hypothetical protein		2.41	2.17	0.23
R5_c01_00458_R	LOC_Os01g06270	expressed protein	1	11.94	12.05	-0.1
R5_c01_00459_F	LOC_Os01g06280	protein kinase domain containing protein, expressed	1	13.06	12.2	0.86	u
R5_c01_00460_R	LOC_Os01g06290	splicing factor, arginine/serine-rich 4, putative, expressed	1	13.56	13.78	-0.22
R5_c01_00461_F	LOC_Os01g06310	glycine-rich cell wall structural protein precursor, putative, expressed	1	9.91	5.74	4.17	u
R5_c01_00462_R	LOC_Os01g06320	myb-like DNA-binding domain, SHAQKYF class family protein, expressed		2.18	2.36	-0.17
R5_c01_00463_F	LOC_Os01g06330	PE-PGRS family protein, putative	1	5.26	6.01	-0.75
R5_c01_00464_R	LOC_Os01g06340	expressed protein	1	8.11	8.36	-0.25
R5_c01_00465_F	LOC_Os01g06360	transposon protein, putative, unclassified		1.9	2.07	-0.16
R5_c01_00466_R	LOC_Os01g06370	hypothetical protein		5.11	5.02	0.09
R5_c01_00467_F	LOC_Os01g06380	hypothetical protein		2.45	2.48	-0.02
R5_c01_00468_F	LOC_Os01g06400	expressed protein		2.48	2.27	0.2
R5_c01_00469_R	LOC_Os01g06410	hypothetical protein		2.61	3.63	-1.01
R5_c01_00470_F	LOC_Os01g06420	hypothetical protein		2.84	2.76	0.07
R5_c01_00471_R	LOC_Os01g06430	expressed protein		4.32	5.17	-0.84
R5_c01_00472_F	LOC_Os01g06440	expressed protein		2.49	2.2	0.28
R5_c01_00473_F	LOC_Os01g06450	glycosyltransferase family 43 protein, expressed		4.41	4.12	0.29
R5_c01_00474_R	LOC_Os01g06454	mitochondrial import inner membrane translocase subunit TIM14, putative, expressed	1	7.42	6.61	0.8	u
R5_c01_00475_F	LOC_Os01g06460	SAT5, putative, expressed	1	13.24	12.43	0.8	u
R5_c01_00476_F	LOC_Os01g06470	importin alpha-2 subunit, putative, expressed	1	11.16	11.08	0.07
R5_c01_00477_R	R01-TIGRv4S1-000178R		1	11.48	11.81	-0.32
R5_c01_00478_F	LOC_Os01g06479	expressed protein		5.14	5.05	0.08
R5_c01_00479_F	LOC_Os01g06490	serine carboxypeptidase K10B2.2 precursor, putative, expressed	1	12.07	11.41	0.65	u
R5_c01_00480_R	LOC_Os01g06500	lectin-like protein, putative, expressed	1	11.07	10.09	0.97	u
R5_c01_00481_F	LOC_Os01g06510	arginyl-tRNA synthetase, putative, expressed	1	8.94	8.7	0.23
R5_c01_00482_R	LOC_Os01g06520	verticillium wilt disease resistance protein, putative, expressed	1	7.38	7.97	-0.58	d
R5_c01_00483_R	LOC_Os01g06540	PHD finger protein, putative		2.45	2.35	0.1
R5_c01_00484_R	LOC_Os01g06550	protein shuttle craft, putative, expressed	1	11.21	11.14	0.07
R5_c01_00485_R	LOC_Os01g06560	tumor-related protein, putative, expressed		3.07	2.39	0.67	u
R5_c01_00486_R	LOC_Os01g06580	fasciclin-like arabinogalactan protein 7 precursor, putative, expressed	1	10.19	10.28	-0.08
R5_c01_00487_R	LOC_Os01g06590	protein containing C-terminal RING-finger, putative, expressed	1	12.63	12.75	-0.11
R5_c01_00488_R	LOC_Os01g06600	glutaryl-CoA dehydrogenase, mitochondrial precursor, putative, expressed	1	4.43	5.28	-0.84	d
R5_c01_00489_R	LOC_Os01g06610	glycine Rich Secreted Protein family member, putative	1	6.59	7.09	-0.5
R5_c01_00490_F	LOC_Os01g06620	expressed protein		3.13	2.78	0.34
R5_c01_00491_R	LOC_Os01g06630	small hydrophilic plant seed protein, expressed		1.86	1.91	-0.05
R5_c01_00492_F	LOC_Os01g06640	DNA binding protein, putative, expressed	1	10.26	8.19	2.07	u
R5_c01_00493_R	LOC_Os01g06660	pyruvate decarboxylase isozyme 1, putative, expressed	1	10.73	9.09	1.63	u
R5_c01_00494_R	LOC_Os01g06670	verticillium wilt disease resistance protein, putative, expressed		2.36	2.08	0.28
R5_c01_00495_R	LOC_Os01g06680	retrotransposon protein, putative, unclassified, expressed	1	12.19	12.43	-0.24
R5_c01_00496_F	LOC_Os01g06720	disease resistance protein SlVe2 precursor, putative		2.25	2.85	-0.59
R5_c01_00497_F	LOC_Os01g06730	verticillium wilt disease resistance protein, putative, expressed		4.07	2.38	1.69
R5_c01_00498_R	LOC_Os01g06740	protein synthesis inhibitor I, putative, expressed	1	9.78	8.72	1.06
R5_c01_00499_F	LOC_Os01g06750	verticillium wilt disease resistance protein precursor, putative		2.97	2.59	0.38
R5_c01_00500_F	LOC_Os01g06760	verticillium wilt disease resistance protein Ve2, putative		2.78	2.09	0.69
R5_c01_00501_R	R01-TIGRv4S1-000192R			3.35	3.59	-0.24
R5_c01_00502_F	LOC_Os01g06790	disease resistance protein, putative, expressed	1	9.4	9.67	-0.27
R5_c01_00503_R	LOC_Os01g06800	hypothetical protein		4.04	4.66	-0.61	d
R5_c01_00504_F	LOC_Os01g06820	receptor-like protein kinase 5 precursor, putative		2.36	2.3	0.06
R5_c01_00505_F	LOC_Os01g06836	disease resistance protein SlVe2 precursor, putative	1	9.05	7.49	1.55	u
R5_c01_00506_R	LOC_Os01g06852	transposon protein, putative, unclassified		2.51	2.48	0.03
R5_c01_00507_F	LOC_Os01g06870	resistance protein SlVe1 precursor, putative, expressed	1	6.73	4.27	2.45	u
R5_c01_00508_F	LOC_Os01g06876	Cf-2, putative, expressed	1	10.87	9.76	1.1	u
R5_c01_00509_F	LOC_Os01g06882	expressed protein	1	8.57	7.25	1.31	u
R5_c01_00510_F	LOC_Os01g06890	protein kinase/ protein binding protein, putative, expressed	1	5.9	2.09	3.81	u
R5_c01_00511_R	R01-TIGRv4S1-000193R		1	10.6	10.49	0.1
R5_c01_00512_F	LOC_Os01g06900	verticillium wilt disease resistance protein Ve2, putative, expressed	1	8.9	5.9	3	u
R5_c01_00513_R	LOC_Os01g06910	hypothetical protein		2.07	2.06	0.007
R5_c01_00514_R	R01-TIGRv4S1-000194R			2.91	2.95	-0.04
R5_c01_00515_F	LOC_Os01g06920	resistance protein SlVe1 precursor, putative, expressed	1	7.17	5.33	1.83	u
R5_c01_00516_R	LOC_Os01g06940	expressed protein	1	5.44	5.88	-0.44
R5_c01_00517_F	LOC_Os01g06950	hypothetical protein		2.55	2.69	-0.14
R5_c01_00518_R	LOC_Os01g06960	proline-rich protein 1, putative, expressed		3.53	3.67	-0.14
R5_c01_00519_R	LOC_Os01g06990	pollen proteins Ole e I family protein	1	5.05	6.01	-0.96	d
R5_c01_00520_R	LOC_Os01g07010	proline-rich protein 1, putative	1	5.13	5.97	-0.84	d
R5_c01_00521_R	LOC_Os01g07020	arabinogalactan protein, putative	1	5.14	5.93	-0.78
R5_c01_00522_R	LOC_Os01g07030	proline-rich protein, putative, expressed		3.22	4.12	-0.9	d
R5_c01_00523_R	LOC_Os01g07040	proline-rich protein, putative		3.4	4.69	-1.29	d
R5_c01_00524_R	LOC_Os01g07050	proline-rich protein, putative, expressed		2.79	3	-0.21
R5_c01_00525_R	LOC_Os01g07060	tyrosine-rich hydroxyproline-rich glycoprotein, putative		3.65	4.69	-1.03	d
R5_c01_00526_F	LOC_Os01g07070	loricrin, putative, expressed	1	13.3	12.96	0.33
R5_c01_00527_R	LOC_Os01g07080	ATP-dependent rRNA helicase spb4, putative, expressed	1	10.48	10.51	-0.02
R5_c01_00528_R	LOC_Os01g07090	protein phosphatase 2C homolog 7, putative, expressed	1	13.61	14.23	-0.62	d
R5_c01_00529_F	LOC_Os01g07100	expressed protein	1	12	11.96	0.03
R5_c01_00530_R	LOC_Os01g07110	BRCA2 repeat family protein, expressed	1	6.63	7.89	-1.25	d
R5_c01_00531_F	LOC_Os01g07120	dehydration-responsive element-binding protein 2A, putative, expressed	1	8.39	7.85	0.54
R5_c01_00532_R	LOC_Os01g07130	expressed protein		4.65	4.75	-0.09
R5_c01_00533_R	LOC_Os01g07140	kelch motif family protein, expressed	1	6.58	7.6	-1.01	d
R5_c01_00534_F	LOC_Os01g07150	expressed protein		3.01	3.69	-0.67
R5_c01_00535_R	LOC_Os01g07160	F-box domain containing protein		1.97	1.96	0.00766667
R5_c01_00536_R	LOC_Os01g07170	HORMA domain containing protein, expressed	1	8.61	8.56	0.04
R5_c01_00537_R	LOC_Os01g07180	hypothetical protein		3.52	2.41	1.1	u
R5_c01_00538_F	LOC_Os01g07190	hypothetical protein		2.88	2.22	0.66
R5_c01_00539_F	LOC_Os01g07200	nuclease, putative, expressed	1	12.53	12.61	-0.08
R5_c01_00540_R	R01-TIGRv4S1-000203R			2.04	2.02	0.01
R5_c01_00541_F	LOC_Os01g07212	staphylococcal nuclease homologue family protein, expressed	1	5.76	6.09	-0.33
R5_c01_00542_R	LOC_Os01g07240	expressed protein	1	9.05	9.16	-0.11
R5_c01_00543_F	LOC_Os01g07250	saposin-like type B, region 1 family protein, expressed	1	13	13.2	-0.19
R5_c01_00544_R	LOC_Os01g07260	expressed protein	1	9.01	9.33	-0.32
R5_c01_00545_F	R01-TIGRv4S1-000208F		1	5.85	6.34	-0.48
R5_c01_00546_R	LOC_Os01g07280	disease resistance protein, putative, expressed		3.03	2.33	0.69
R5_c01_00547_F	LOC_Os01g07300	expressed protein	1	9.43	10.58	-1.15	d
R5_c01_00548_R	LOC_Os01g07310	integral membrane protein like, putative, expressed	1	12.95	13.12	-0.17
R5_c01_00549_F	LOC_Os01g07320	hypothetical protein	1	6.58	7.19	-0.6	d
R5_c01_00550_R	LOC_Os01g07330	expressed protein	1	8.12	7.2	0.91	u
R5_c01_00551_R	LOC_Os01g07340	expressed protein	1	9.19	8.71	0.48
R5_c01_00552_R	LOC_Os01g07350	hydrolase/ protein serine/threonine phosphatase, putative, expressed	1	7.09	7.21	-0.12
R5_c01_00553_R	LOC_Os01g07360	CENP-E like kinetochore protein, putative, expressed	1	7.08	7.26	-0.17
R5_c01_00554_R	LOC_Os01g07364	expressed protein		2	2.24	-0.24
R5_c01_00555_R	LOC_Os01g07370	CENP-E like kinetochore protein, putative, expressed	1	11.94	12.18	-0.24
R5_c01_00556_R	LOC_Os01g07376	thioredoxin H-type, putative, expressed	1	9.7	9.12	0.58
R5_c01_00557_R	LOC_Os01g07382	expressed protein	1	10.71	10.53	0.17
R5_c01_00558_F	LOC_Os01g07390	zinc finger, C3HC4 type family protein, expressed	1	11.04	10.68	0.36
R5_c01_00559_F	LOC_Os01g07400	WD-repeat domain phosphoinositide-interacting protein 3, putative, expressed	1	8.64	8.54	0.09
R5_c01_00560_F	LOC_Os01g07410	axi 1 protein, putative, expressed	1	10.31	10.53	-0.21
R5_c01_00561_R	LOC_Os01g07420	hydrolase, putative, expressed	1	6.92	7.06	-0.14
R5_c01_00562_R	LOC_Os01g07430	anthocyanin regulatory C1 protein, putative		2.68	2.58	0.1
R5_c01_00563_F	LOC_Os01g07450	myb-related protein Hv33, putative		3.39	4.13	-0.73	d
R5_c01_00564_F	LOC_Os01g07460	conserved hypothetical protein		2.24	2.42	-0.18
R5_c01_00565_R	LOC_Os01g07480	ramosa 2, putative, expressed		2.61	2.43	0.17
R5_c01_00566_R	LOC_Os01g07490	RST1, putative, expressed	1	11.03	10.8	0.22
R5_c01_00567_R	LOC_Os01g07500	alliin lyase precursor, putative, expressed	1	11.62	11.91	-0.29
R5_c01_00568_F	LOC_Os01g07510	retrotransposon protein, putative, unclassified		3.51	4.55	-1.04	d
R5_c01_00569_R	LOC_Os01g07520	proline-rich protein, putative, expressed	1	12.94	12.63	0.3
R5_c01_00570_R	LOC_Os01g07530	stachyose synthase precursor, putative, expressed	1	14.6	14.91	-0.3
R5_c01_00571_F	LOC_Os01g07540	nucleic acid binding protein, putative, expressed	1	10.6	10.5	0.1
R5_c01_00572_R	LOC_Os01g07550	hypothetical protein		2.3	2.51	-0.2
R5_c01_00573_F	LOC_Os01g07560	receptor-like protein kinase precursor, putative, expressed	1	7.17	9.12	-1.94	d
R5_c01_00574_R	LOC_Os01g07570	carboxyl-terminal proteinase, putative, expressed		4.14	3.58	0.56
R5_c01_00575_F	LOC_Os01g07590	universal stress protein family protein, expressed	1	10.09	10.09	0.00166667
R5_c01_00576_F	LOC_Os01g07600	expressed protein		4.47	3.41	1.06	u
R5_c01_00577_F	LOC_Os01g07610	expressed protein	1	6.89	6.78	0.11
R5_c01_00578_R	LOC_Os01g07620	expressed protein	1	5.89	5.99	-0.1
R5_c01_00579_R	LOC_Os01g07630	BRASSINOSTEROID INSENSITIVE 1-associated receptor kinase 1 precursor, putative, expressed	1	11.28	11.33	-0.05
R5_c01_00580_R	LOC_Os01g07640	ankyrin-like protein, putative		2.26	2.49	-0.23
R5_c01_00581_F	LOC_Os01g07650	hypothetical protein	1	13.74	14.24	-0.5
R5_c01_00582_R	LOC_Os01g07660	expressed protein		2.29	2.24	0.04
R5_c01_00583_R	LOC_Os01g07670	hypothetical protein		2.93	3.26	-0.33
R5_c01_00584_R	LOC_Os01g07700	expressed protein	1	12.52	12.77	-0.25
R5_c01_00585_F	LOC_Os01g07710	hypothetical protein		2.49	2.06	0.43
R5_c01_00586_R	LOC_Os01g07720	dolichyl-P-Man Man-PP-dolichyl mannosyltransferase, putative, expressed	1	8.81	8.73	0.08
R5_c01_00587_F	LOC_Os01g07730	triose phosphate/phosphate translocator, non-green plastid,chloroplast precursor, putative, expressed	1	12.65	13.05	-0.39
R5_c01_00588_R	LOC_Os01g07740	ATP-dependent RNA helicase-like protein DB10, putative, expressed	1	9.32	9.41	-0.08
R5_c01_00589_R	LOC_Os01g07750	expressed protein	1	11.22	11.95	-0.73	d
R5_c01_00590_R	LOC_Os01g07760	phospholipase D alpha 1 precursor, putative, expressed	1	16.03	15.98	0.04
R5_c01_00591_F	LOC_Os01g07770	peroxidase 25 precursor, putative	1	9.57	11.55	-1.98	d
R5_c01_00592_F	LOC_Os01g07780	lipase/lipooxygenase, PLAT/LH2, putative, expressed	1	14	14.79	-0.79	d
R5_c01_00593_F	LOC_Os01g07790	polygalacturonase precursor, putative		2.74	2.8	-0.06
R5_c01_00594_R	LOC_Os01g07800	thiol-disulphide oxidoreductase DCC, putative, expressed	1	13.79	13.81	-0.01
R5_c01_00595_R	LOC_Os01g07810	expressed protein	1	13.91	13.75	0.16
R5_c01_00596_F	LOC_Os01g07840	transposon protein, putative, CACTA, En/Spm sub-class	1	5.04	5.56	-0.52
R5_c01_00597_F	LOC_Os01g07850	lactoylglutathione lyase, putative		2.25	2.37	-0.11
R5_c01_00598_F	LOC_Os01g07870	multidrug resistance-associated protein 3, putative, expressed	1	12.92	12.43	0.49
R5_c01_00599_R	LOC_Os01g07880	transcription factor HY5, putative, expressed	1	13.54	13.21	0.33
R5_c01_00600_R	LOC_Os01g07890	expressed protein	1	9.59	10.59	-0.99	d
R5_c01_00601_R	LOC_Os01g07900	expressed protein	1	7.72	7.37	0.34
R5_c01_00602_R	LOC_Os01g07910	NADH-cytochrome b5 reductase-like protein, putative, expressed	1	10.31	10.07	0.24
R5_c01_00603_F	R01-TIGRv4S1-000225F			2.42	1.96	0.46
R5_c01_00604_R	LOC_Os01g07920	prolyl 4-hydroxylase, putative, expressed	1	9.54	9.7	-0.15
R5_c01_00605_R	LOC_Os01g07930	zinc finger C-x8-C-x5-C-x3-H type family protein, expressed		3.34	2.53	0.8
R5_c01_00606_R	LOC_Os01g07940	protein kinase PVPK-1, putative, expressed	1	9.76	8.97	0.79	u
R5_c01_00607_F	LOC_Os01g07950	OsGrx_S15.2 - glutaredoxin subgroup II, expressed	1	12.47	12.42	0.04
R5_c01_00608_R	LOC_Os01g07960	acyl-protein thioesterase 2, putative, expressed	1	14.66	14.49	0.16
R5_c01_00609_R	LOC_Os01g07970	expressed protein	1	10.22	11.35	-1.13	d
R5_c01_00610_R	LOC_Os01g07980	ankyrin-like protein, putative, expressed	1	10.31	10.53	-0.21
R5_c01_00611_R	LOC_Os01g08000	palmitoyltransferase akr1, putative, expressed		4.03	3.82	0.2
R5_c01_00612_F	LOC_Os01g08010	expressed protein	1	7.42	6.82	0.6	u
R5_c01_00613_R	LOC_Os01g08020	boron transporter-like protein 2, putative, expressed	1	11.64	11.99	-0.34
R5_c01_00614_R	LOC_Os01g08080	cytokinin-O-glucosyltransferase 1, putative, expressed	1	8.98	8.68	0.3
R5_c01_00615_F	LOC_Os01g08090	flavonol-3-O-glycoside-7-O-glucosyltransferase 1, putative, expressed	1	9.37	6.66	2.7	u
R5_c01_00616_F	LOC_Os01g08100	flavonol-3-O-glycoside-7-O-glucosyltransferase 1, putative, expressed	1	7.15	5.22	1.92	u
R5_c01_00617_F	LOC_Os01g08110	flavonol-3-O-glycoside-7-O-glucosyltransferase 1, putative, expressed	1	9.27	7.6	1.67	u
R5_c01_00618_R	LOC_Os01g08120	pentatricopeptide repeat protein PPR868-14, putative, expressed		3.7	3.42	0.27
R5_c01_00619_F	LOC_Os01g08130	signal transducer, putative, expressed		2.07	2.07	-0.00566667
R5_c01_00620_F	LOC_Os01g08140	signal transducer, putative	1	3.77	6.75	-2.98	d
R5_c01_00621_R	LOC_Os01g08150	expressed protein		3.9	4.03	-0.12
R5_c01_00622_F	LOC_Os01g08160	myb-like DNA-binding domain, SHAQKYF class family protein, expressed	1	9.21	8.74	0.47
R5_c01_00623_F	LOC_Os01g08170	expressed protein	1	5.46	4.95	0.5
R5_c01_00624_R	LOC_Os01g08180	brassinazole-resistant 1 protein, putative		2.93	2.36	0.56
R5_c01_00625_F	LOC_Os01g08190	transcriptional corepressor LEUNIG, putative, expressed		3.01	3.43	-0.41
R5_c01_00626_F	LOC_Os01g08200	ubiquitin carboxyl-terminal hydrolase 14, putative, expressed	1	6.91	7.1	-0.18
R5_c01_00627_R	LOC_Os01g08220	gibberellin 3-beta-dioxygenase 2-2, putative, expressed		3.29	4.59	-1.29	d
R5_c01_00628_R	LOC_Os01g08240	hypothetical protein		4.9	5.05	-0.14
R5_c01_00629_R	LOC_Os01g08250	retrotransposon protein, putative, unclassified		4.01	4.92	-0.9	d
R5_c01_00630_R	LOC_Os01g08260	ATPase, coupled to transmembrane movement of substances, putative, expressed	1	6.37	6.91	-0.53
R5_c01_00631_R	LOC_Os01g08270	transaminase/ transferase, transferring nitrogenous groups, putative, expressed	1	11.2	11.99	-0.78	d
R5_c01_00632_F	LOC_Os01g08280	expressed protein	1	7.63	7.86	-0.22
R5_c01_00633_F	LOC_Os01g08290	transmembrane protein 19, putative, expressed	1	8.24	8.03	0.2
R5_c01_00634_R	LOC_Os01g08300	expressed protein	1	8.46	8.64	-0.18
R5_c01_00635_R	LOC_Os01g08310	serine/threonine protein phosphatase 2A 59 kDa regulatory subunit Bgamma isoform, putative, expressed	1	10.2	9.79	0.41
R5_c01_00636_R	LOC_Os01g08320	OsIAA1 - Auxin-responsive Aux/IAA gene family member, expressed	1	12.05	11.54	0.51
R5_c01_00637_F	LOC_Os01g08330	aspartic proteinase nepenthesin-1 precursor, putative	1	8.52	9.23	-0.7	d
R5_c01_00638_F	LOC_Os01g08340	protein binding protein, putative, expressed	1	7.38	7.5	-0.11
R5_c01_00639_F	LOC_Os01g08350	ATP synthase alpha chain, mitochondrial, putative	1	14.23	14.03	0.19
R5_c01_00640_F	LOC_Os01g08360	hypothetical protein		2.21	2.23	-0.02
R5_c01_00641_F	LOC_Os01g08370	symbiosis-related disease resistance protein, putative, expressed	1	9.2	7.93	1.27	u
R5_c01_00642_R	LOC_Os01g08380	10-deacetylbaccatin III 10-O-acetyltransferase, putative, expressed	1	7.28	7.11	0.16
R5_c01_00643_F	LOC_Os01g08390	hypothetical protein		2.32	2.28	0.03
R5_c01_00644_F	LOC_Os01g08400	syntaxin 32, putative, expressed	1	12.91	12.46	0.45
R5_c01_00645_F	LOC_Os01g08410	early fruit mRNA, putative, expressed	1	13.47	13.28	0.19
R5_c01_00646_F	LOC_Os01g08420	EMB2410, putative, expressed	1	10.62	10.51	0.11
R5_c01_00647_F	LOC_Os01g08430	expressed protein	1	12.86	12.93	-0.07
R5_c01_00648_R	LOC_Os01g08440	indole-3-acetate beta-glucosyltransferase, putative, expressed	1	16.43	15.84	0.59	u
R5_c01_00649_R	LOC_Os01g08450	GTP-binding protein YPTM2, putative, expressed	1	9.66	9.68	-0.01
R5_c01_00650_R	LOC_Os01g08460	TMS membrane protein/tumour differentially expressed protein containing protein, expressed	1	13.61	14.17	-0.56
R5_c01_00651_R	LOC_Os01g08464	expressed protein	1	6.05	4.43	1.61	u
R5_c01_00652_R	LOC_Os01g08470	protein binding protein, putative, expressed	1	10.09	7.59	2.5	u
R5_c01_00653_R	LOC_Os01g08510	MAR binding filament-like protein 1, putative, expressed	1	10.44	12.11	-1.66	d
R5_c01_00654_R	LOC_Os01g08520	expressed protein	1	7.83	7.17	0.65	u
R5_c01_00655_R	LOC_Os01g08530	fibroin heavy chain precursor, putative, expressed	1	5.42	5.62	-0.19
R5_c01_00656_R	LOC_Os01g08540	DNA mismatch repair protein MSH6-2, putative, expressed	1	9.69	10.4	-0.7	d
R5_c01_00657_R	LOC_Os01g08550	aminoacyl-tRNA synthetase, putative, expressed	1	9.97	9.92	0.04
R5_c01_00658_F	LOC_Os01g08560	heat shock 70 kDa protein 4, putative, expressed	1	14.11	13.13	0.97	u
R5_c01_00659_F	LOC_Os01g08570	oxidoreductase, putative, expressed		2.44	2.36	0.07
R5_c01_00660_R	LOC_Os01g08580	expressed protein	1	12.9	12.77	0.12
R5_c01_00661_F	LOC_Os01g08590	hypothetical protein	1	5.91	6.46	-0.55
R5_c01_00662_R	LOC_Os01g08600	expressed protein	1	9.38	9.76	-0.37
R5_c01_00663_F	LOC_Os01g08610	protein dimerization, putative		2.19	2.15	0.04
R5_c01_00664_F	LOC_Os01g08620	conserved hypothetical protein		4.02	4.16	-0.14
R5_c01_00665_R	LOC_Os01g08630	hypothetical protein	1	8.02	6.68	1.34	u
R5_c01_00666_F	LOC_Os01g08640	hypothetical protein	1	5.13	5.63	-0.5
R5_c01_00667_F	LOC_Os01g08650	expressed protein	1	10.67	10.16	0.5
R5_c01_00668_R	LOC_Os01g08660	aquaporin SIP1.1, putative, expressed	1	14.16	14.01	0.15
R5_c01_00669_R	LOC_Os01g08670	expressed protein	1	15.07	15.56	-0.49
R5_c01_00670_R	LOC_Os01g08680	expressed protein	1	10.23	10.22	0.00666667
R5_c01_00671_F	LOC_Os01g08690	holocarboxylase synthetase, putative, expressed	1	7.89	7.01	0.88	u
R5_c01_00672_R	LOC_Os01g08700	GIGANTEA protein, putative, expressed	1	14.42	14.19	0.23
R5_c01_00673_R	LOC_Os01g08710	OsWRKY79 - Superfamily of rice TFs having WRKY and zinc finger domains, expressed	1	7.38	7.78	-0.39
R5_c01_00674_R	LOC_Os01g08740	hypothetical protein	1	9.85	11.89	-2.03	d
R5_c01_00675_F	LOC_Os01g08750	expressed protein	1	10.63	10.7	-0.06
R5_c01_00676_F	LOC_Os01g08760	choline/ethanolamine kinase, putative, expressed		4.96	3.79	1.16	u
R5_c01_00677_F	LOC_Os01g08770	WD-repeat protein 46, putative, expressed	1	9.4	9.31	0.08
R5_c01_00678_R	LOC_Os01g08780	type I inositol-1,4,5-trisphosphate 5-phosphatase CVP2, putative, expressed	1	7.9	8.79	-0.89	d
R5_c01_00679_F	LOC_Os01g08790	histone-like transcription factor and archaeal histone family protein		2.28	2.76	-0.48
R5_c01_00680_F	LOC_Os01g08800	cytochrome P450 86A2, putative, expressed		3.55	4.8	-1.24	d
R5_c01_00681_F	LOC_Os01g08810	cytochrome P450 86A1, putative, expressed	1	8.35	9.1	-0.75	d
R5_c01_00682_R	LOC_Os01g08814	expressed protein	1	8.15	7.81	0.34
R5_c01_00683_R	LOC_Os01g08820	PHD-finger family protein, expressed		1.93	2.67	-0.73	d
R5_c01_00684_F	LOC_Os01g08830	F-box domain containing protein, expressed	1	12.2	12.25	-0.05
R5_c01_00685_F	LOC_Os01g08840	hypothetical protein	1	7.29	7.26	0.02
R5_c01_00686_F	LOC_Os01g08850	expressed protein		2.58	1.94	0.64
R5_c01_00687_R	LOC_Os01g08860	17.5 kDa class II heat shock protein, putative, expressed	1	15.73	13.46	2.26	u
R5_c01_00688_F	LOC_Os01g08870	hypothetical protein		3.08	2.85	0.23
R5_c01_00689_R	LOC_Os01g08880	conserved hypothetical protein	1	11.13	11.46	-0.33
R5_c01_00690_R	LOC_Os01g08930	ATP-dependent RNA helicase rhlE, putative, expressed	1	11.6	11.81	-0.2
R5_c01_00691_R	LOC_Os01g08940	hypothetical protein	1	4.4	5.35	-0.94	d
R5_c01_00692_F	LOC_Os01g08950	expressed protein		3.4	3.24	0.16
R5_c01_00693_R	LOC_Os01g08960	phosducin-like protein 3, putative, expressed	1	13.18	12.39	0.79	u
R5_c01_00694_F	LOC_Os01g08970	structure-specific recognition protein 1, putative, expressed	1	13.36	13.15	0.2
R5_c01_00695_F	LOC_Os01g08990	conserved hypothetical protein		3.28	3.44	-0.16
R5_c01_00696_R	LOC_Os01g09000	glutaminyl-tRNA synthetase, putative, expressed	1	11.38	11.52	-0.13
R5_c01_00697_R	R01-TIGRv4S1-000281R		1	6.48	5.3	1.17	u
R5_c01_00698_F	LOC_Os01g09010	3-N-debenzoyl-2-deoxytaxol N-benzoyltransferase, putative, expressed	1	13.5	12.93	0.57
R5_c01_00699_R	R01-TIGRv4S1-000282R			4.79	4.22	0.57
R5_c01_00700_F	LOC_Os01g09020	expressed protein	1	11.61	11.68	-0.07
R5_c01_00701_F	LOC_Os01g09030	cupin, RmlC-type, putative, expressed	1	11.03	10.87	0.15
R5_c01_00702_F	LOC_Os01g09080	WRKY transcription factor 61, putative, expressed		4.39	4.4	-0.01
R5_c01_00703_F	LOC_Os01g09090	hypothetical protein	1	4.81	5.46	-0.64	d
R5_c01_00704_R	LOC_Os01g09100	OsWRKY10 - Superfamily of rice TFs having WRKY and zinc finger domains, expressed	1	9.34	7.7	1.63	u
R5_c01_00705_R	LOC_Os01g09120	signal transducer/ two-component sensor molecule, putative, expressed	1	13.56	13.07	0.48
R5_c01_00706_F	LOC_Os01g09130	hypothetical protein		2.94	2.34	0.6
R5_c01_00707_F	LOC_Os01g09140	hypothetical protein		3.22	3.49	-0.27
R5_c01_00708_F	LOC_Os01g09150	expressed protein		2.48	2.67	-0.18
R5_c01_00709_R	LOC_Os01g09180	transposon protein, putative, unclassified	1	6.61	7.54	-0.92	d
R5_c01_00710_F	LOC_Os01g09190	expressed protein		4.13	3.16	0.97
R5_c01_00711_R	LOC_Os01g09200	serine/threonine-protein kinase 38, putative, expressed	1	11.7	11.53	0.17
R5_c01_00712_F	LOC_Os01g09220	transposon protein, putative, CACTA, En/Spm sub-class, expressed	1	12.58	11.82	0.76
R5_c01_00713_F	LOC_Os01g09230	expressed protein	1	8.16	7.98	0.18
R5_c01_00714_F	R01-TIGRv4S1-000268F		1	5.54	4.14	1.4	u
R5_c01_00715_F	R01-TIGRv4S1-000269F			2.75	3.75	-1	d
R5_c01_00716_F	LOC_Os01g09246	expressed protein	1	12.35	12.49	-0.13
R5_c01_00717_F	LOC_Os01g09252	myosin heavy chain kinase B, putative, expressed	1	11.86	11.86	0.00133333
R5_c01_00718_R	LOC_Os01g09260	cytokinin dehydrogenase 1 precursor, putative, expressed		3.2	3.16	0.04
R5_c01_00719_R	R01-TIGRv4S1-000287R		1	7.88	6.97	0.9	u
R5_c01_00720_F	LOC_Os01g09270	hypothetical protein		4.05	4.34	-0.28
R5_c01_00721_R	LOC_Os01g09280	myb-related transcription activator, putative, expressed	1	13.19	11.7	1.49	u
R5_c01_00722_F	LOC_Os01g09290	transposon protein, putative, unclassified, expressed	1	4.66	5.77	-1.1	d
R5_c01_00723_F	LOC_Os01g09300	iron ion binding protein, putative, expressed	1	12.93	13.13	-0.19
R5_c01_00724_R	LOC_Os01g09310	EMB1895, putative, expressed	1	6.95	7.23	-0.27
R5_c01_00725_R	LOC_Os01g09320	NADP-dependent malic enzyme, chloroplast precursor, putative, expressed	1	13.92	13.6	0.31
R5_c01_00726_R	LOC_Os01g09340	hypothetical protein		3.64	4.26	-0.61
R5_c01_00727_R	LOC_Os01g09350	hypothetical protein		2.81	3.42	-0.6
R5_c01_00728_R	LOC_Os01g09360	hypothetical protein	1	6.34	6.05	0.29
R5_c01_00729_R	LOC_Os01g09370	ankyrin repeat domain-containing protein 28, putative, expressed	1	11.1	11.32	-0.22
R5_c01_00730_R	LOC_Os01g09384	ankyrin-like protein, putative, expressed	1	6.83	5.67	1.15	u
R5_c01_00731_F	LOC_Os01g09410	expressed protein	1	7.86	6.96	0.89	u
R5_c01_00732_R	LOC_Os01g09420	expressed protein	1	14.13	13.82	0.3
R5_c01_00733_F	LOC_Os01g09430	syringomycin biosynthesis enzyme, putative, expressed	1	14.84	15.07	-0.22
R5_c01_00734_F	LOC_Os01g09450	OsIAA2 - Auxin-responsive Aux/IAA gene family member, expressed	1	11.4	11.5	-0.1
R5_c01_00735_R	LOC_Os01g09460	hexokinase-1, putative, expressed	1	6.59	4.91	1.68	u
R5_c01_00736_F	LOC_Os01g09470	calmodulin binding protein, putative, expressed		2.08	2.09	-0.00933333
R5_c01_00737_R	LOC_Os01g09480	hypothetical protein		2.39	2.16	0.22
R5_c01_00738_R	LOC_Os01g09500	expressed protein	1	7.19	5.61	1.57	u
R5_c01_00739_F	LOC_Os01g09510	60S acidic ribosomal protein P2A, putative, expressed	1	13.45	13.3	0.14
R5_c01_00740_R	LOC_Os01g09540	stem 28 kDa glycoprotein precursor, putative, expressed	1	15.64	16.33	-0.68	d
R5_c01_00741_R	LOC_Os01g09550	ANAC075, putative, expressed	1	6.6	6.52	0.07
R5_c01_00742_R	R01-TIGRv4S1-000298R			4.69	4.65	0.04
R5_c01_00743_F	LOC_Os01g09560	mitochondrial-processing peptidase alpha subunit, mitochondrial precursor, putative, expressed	1	12.97	12.73	0.24
R5_c01_00744_F	LOC_Os01g09570	6-phosphofructokinase 2, putative, expressed	1	14.51	13.98	0.52
R5_c01_00745_R	LOC_Os01g09580	serine/threonine-protein kinase Eg2-like, putative, expressed	1	5.62	4.43	1.18	u
R5_c01_00746_R	LOC_Os01g09590	typical P-type R2R3 Myb protein, putative, expressed	1	9.46	10.39	-0.92	d
R5_c01_00747_R	LOC_Os01g09620	nucleic acid binding protein, putative, expressed	1	13.7	11.91	1.78	u
R5_c01_00748_R	LOC_Os01g09640	MCB2 protein, putative, expressed	1	12.77	12.8	-0.02
R5_c01_00749_R	LOC_Os01g09660	conserved hypothetical protein		5.06	4.89	0.17
R5_c01_00750_F	R01-TIGRv4S1-000283F			4.26	2.92	1.34	u
R5_c01_00751_R	LOC_Os01g09670	pollen-specific protein SF21, putative, expressed	1	9.76	10.13	-0.37
R5_c01_00752_F	LOC_Os01g09690	hypothetical protein		2.15	2.13	0.02
R5_c01_00753_R	LOC_Os01g09700	1-aminocyclopropane-1-carboxylate synthase 7, putative, expressed		3.07	3.59	-0.52
R5_c01_00754_F	LOC_Os01g09710	hypothetical protein		2.33	1.99	0.33
R5_c01_00755_F	LOC_Os01g09720	dof zinc finger protein PBF, putative	1	12.16	12.56	-0.4
R5_c01_00756_F	LOC_Os01g09730	expressed protein		2.35	1.97	0.37
R5_c01_00757_R	LOC_Os01g09740	expressed protein	1	11.28	11.21	0.06
R5_c01_00758_R	LOC_Os01g09750	expressed protein	1	8.71	8.05	0.66	u
R5_c01_00759_F	LOC_Os01g09760	DIRP family protein, expressed	1	10.11	9.79	0.32
R5_c01_00760_R	LOC_Os01g09770	expressed protein	1	10.71	9.47	1.24	u
R5_c01_00761_R	LOC_Os01g09790	calmodulin binding protein, putative, expressed	1	9.98	9.87	0.1
R5_c01_00762_R	LOC_Os01g09800	regulatory protein NPR1, putative, expressed	1	11.73	10.95	0.78	u
R5_c01_00763_R	LOC_Os01g09810	uncharacterized UPF0114 domain containing protein		2.51	2.72	-0.2
R5_c01_00764_F	LOC_Os01g09830	OsGrx_A2 - glutaredoxin subgroup III, expressed	1	12.83	12.91	-0.07
R5_c01_00765_F	LOC_Os01g09840	hypothetical protein		2.81	3.37	-0.56
R5_c01_00766_F	LOC_Os01g09850	zinc finger, C2H2-type, putative, expressed	1	10.64	9.71	0.93	u
R5_c01_00767_R	R01-TIGRv4S1-000310R			3.75	2.81	0.94
R5_c01_00768_R	LOC_Os01g09860	ATP binding protein, putative, expressed	1	5.95	6.02	-0.07
R5_c01_00769_R	LOC_Os01g09870	expressed protein	1	10.06	9.11	0.95	u
R5_c01_00770_R	LOC_Os01g09880	harpin-induced protein, putative, expressed	1	6.13	6.92	-0.78	d
R5_c01_00771_R	LOC_Os01g09890	density-regulated protein, putative, expressed	1	14.15	14.01	0.14
R5_c01_00772_F	LOC_Os01g09900	helix-loop-helix DNA-binding domain containing protein, expressed		1.96	1.98	-0.02
R5_c01_00773_F	LOC_Os01g09930	helix-loop-helix DNA-binding domain containing protein	1	4.69	5.89	-1.2	d
R5_c01_00774_R	LOC_Os01g09950	hypothetical protein		2.53	2.32	0.21
R5_c01_00775_F	LOC_Os01g09960	SWIM zinc finger family protein	1	7.21	8.51	-1.3	d
R5_c01_00776_F	LOC_Os01g09980	conserved hypothetical protein		2.94	2.46	0.48
R5_c01_00777_F	LOC_Os01g09990	helix-loop-helix DNA-binding domain containing protein, expressed	1	6.45	3.2	3.25	u
R5_c01_00778_R	LOC_Os01g10000	hypothetical protein		2.78	2.47	0.3
R5_c01_00779_R	LOC_Os01g10010	prenylated rab acceptor family protein, putative, expressed	1	11.08	10.94	0.13
R5_c01_00780_F	LOC_Os01g10020	ectonucleotide pyrophosphatase/phosphodiesterase 1, putative, expressed	1	10.36	9.42	0.93	u
R5_c01_00781_F	LOC_Os01g10030	expressed protein	1	9.09	9.46	-0.37
R5_c01_00782_F	LOC_Os01g10040	cytochrome P450 90D2, putative, expressed	1	8.28	8.44	-0.16
R5_c01_00783_R	LOC_Os01g10050	ATP-dependent RNA helicase dbp2, putative, expressed	1	11.4	11.43	-0.02
R5_c01_00784_F	LOC_Os01g10060	hypothetical protein		2.49	2.63	-0.13
R5_c01_00785_F	LOC_Os01g10070	expressed protein	1	4.87	5.57	-0.69	d
R5_c01_00786_F	LOC_Os01g10080	expressed protein	1	12.65	13.13	-0.48
R5_c01_00787_R	LOC_Os01g10090	pentatricopeptide repeat protein PPR868-14, putative		4.15	4.05	0.09
R5_c01_00788_R	LOC_Os01g10100	membrane protein, putative, expressed	1	10.43	11.02	-0.58	d
R5_c01_00789_R	LOC_Os01g10110	cytokinin dehydrogenase 1 precursor, putative, expressed	1	6.87	7.03	-0.15
R5_c01_00790_R	LOC_Os01g10130	RNA-directed RNA polymerase, putative, expressed	1	7.61	7.11	0.49
R5_c01_00791_R	LOC_Os01g10140	RNA-directed RNA polymerase, putative, expressed	1	8.38	8.31	0.06
R5_c01_00792_R	LOC_Os01g10150	ATP binding protein, putative, expressed	1	13.92	13.59	0.32
R5_c01_00793_R	LOC_Os01g10160	retinitis pigmentosa GTPase regulator, putative	1	7.7	7.85	-0.15
R5_c01_00794_R	LOC_Os01g10180	avr9/Cf-9 rapidly elicited protein 146, putative, expressed	1	7.59	7.16	0.43
R5_c01_00795_F	LOC_Os01g10190	hypothetical protein		2.3	2.03	0.26
R5_c01_00796_R	R01-TIGRv4S1-000325R		1	5.59	5.9	-0.31
R5_c01_00797_F	LOC_Os01g10200	hypothetical protein		3.8	4.14	-0.34
R5_c01_00798_F	LOC_Os01g10210	expressed protein	1	15.81	16.68	-0.87	d
R5_c01_00799_F	LOC_Os01g10230	lachrymatory factor synthase, putative	1	8.21	8.66	-0.44
R5_c01_00800_F	LOC_Os01g10240	carbohydrate transporter/ sugar porter, putative, expressed	1	5.05	6.22	-1.17	d
R5_c01_00801_R	LOC_Os01g10250	monoglyceride lipase, putative, expressed	1	14.58	13.77	0.8	u
R5_c01_00802_R	LOC_Os01g10260	expressed protein	1	6.72	7.6	-0.87	d
R5_c01_00803_R	LOC_Os01g10270	hypothetical protein		2.06	2.05	0.01
R5_c01_00804_F	LOC_Os01g10280	phosphoribosylaminoimidazole carboxylase, chloroplast precursor, putative, expressed	1	12.39	11.72	0.66	u
R5_c01_00805_R	LOC_Os01g10290	autophagy-related protein 3, putative, expressed	1	11.07	11.09	-0.02
R5_c01_00806_F	LOC_Os01g10300	expressed protein	1	5.75	5.59	0.15
R5_c01_00807_F	LOC_Os01g10310	conserved hypothetical protein	1	9.94	10.27	-0.33
R5_c01_00808_R	LOC_Os01g10320	class III HD-Zip protein 8, putative, expressed	1	8.36	8.04	0.31
R5_c01_00809_R	LOC_Os01g10340	electron transporter, putative, expressed	1	9.02	9.18	-0.15
R5_c01_00810_F	LOC_Os01g10350	MPPN domain containing protein, expressed	1	9.15	8.62	0.52
R5_c01_00811_R	LOC_Os01g10370	transcriptional factor TINY, putative, expressed		4.94	5	-0.06
R5_c01_00812_F	LOC_Os01g10400	expressed protein	1	16.88	16.74	0.13
R5_c01_00813_R	LOC_Os01g10410	transposon protein, putative, unclassified		4.44	5.04	-0.59
R5_c01_00814_F	LOC_Os01g10430	transposon protein, putative, unclassified, expressed	1	11.15	11.02	0.12
R5_c01_00815_F	LOC_Os01g10440	xylosyltransferase oxt, putative, expressed	1	8.5	8.58	-0.07
R5_c01_00816_R	LOC_Os01g10450	protein kinase, putative, expressed	1	11.94	11.96	-0.01
R5_c01_00817_F	LOC_Os01g10460	expressed protein		2.05	2.01	0.04
R5_c01_00818_R	LOC_Os01g10470	RALF precursor, putative, expressed		2.49	2.19	0.29
R5_c01_00819_R	LOC_Os01g10480	early nodulin 20 precursor, putative		3.83	3.94	-0.1
R5_c01_00820_R	LOC_Os01g10490	meiosis 5, putative, expressed	1	6.58	7.43	-0.85	d
R5_c01_00821_R	LOC_Os01g10504	MADS-box transcription factor 3, putative, expressed	1	6.9	5.37	1.52	u
R5_c01_00822_R	LOC_Os01g10520	expressed protein		2.09	2.45	-0.35
R5_c01_00823_R	LOC_Os01g10530	expressed protein	1	8.86	8.61	0.24
R5_c01_00824_F	LOC_Os01g10550	hypothetical protein		2.92	4.13	-1.2	d
R5_c01_00825_F	LOC_Os01g10580	B-box zinc finger family protein, expressed	1	8.49	8.71	-0.22
R5_c01_00826_F	LOC_Os01g10590	OsFTL8 - Rice FT-Like8 homogous to Arabidopsis Flowering Locus T gene, expressed		2.37	3.42	-1.05	d
R5_c01_00827_R	LOC_Os01g10600	aquaporin NIP1.2, putative, expressed	1	7.08	7.11	-0.02
R5_c01_00828_R	LOC_Os01g10610	brassinazole-resistant 1 protein, putative, expressed	1	13.3	13.16	0.13
R5_c01_00829_R	LOC_Os01g10630	expressed protein	1	7.12	7.5	-0.37
R5_c01_00830_F	LOC_Os01g10640	expressed protein	1	9.77	10.35	-0.58
R5_c01_00831_F	LOC_Os01g10650	hypothetical protein		3.96	4.55	-0.58
R5_c01_00832_R	LOC_Os01g10660	hypothetical protein		3.11	3.95	-0.83	d
R5_c01_00833_R	LOC_Os01g10670	hypothetical protein		1.96	1.99	-0.02
R5_c01_00834_R	LOC_Os01g10680	expressed protein	1	14.3	14.31	-0.006
R5_c01_00835_R	LOC_Os01g10690	expressed protein	1	8.09	8.16	-0.07
R5_c01_00836_F	LOC_Os01g10700	D-mannose binding lectin family protein	1	12.54	13.49	-0.94	d
R5_c01_00837_F	LOC_Os01g10710	receptor-like protein kinase, putative		2.28	2.2	0.07
R5_c01_00838_R	LOC_Os01g10740	hypothetical protein		2.57	2.37	0.19
R5_c01_00839_R	LOC_Os01g10760	hypothetical protein		2.25	2.22	0.02
R5_c01_00840_R	LOC_Os01g10780	hypothetical protein		2.15	2.12	0.03
R5_c01_00841_F	LOC_Os01g10790	WD-repeat protein 53, putative, expressed	1	8.92	8.9	0.02
R5_c01_00842_R	LOC_Os01g10800	pentatricopeptide repeat protein PPR1106-17, putative, expressed	1	9.88	11.66	-1.77	d
R5_c01_00843_F	LOC_Os01g10810	rho termination factor, N-terminal domain containing protein, expressed	1	11.25	12.68	-1.43	d
R5_c01_00844_F	LOC_Os01g10820	60S ribosomal protein L11, putative, expressed	1	12.33	12.45	-0.11
R5_c01_00845_F	LOC_Os01g10830	carnitine racemase like protein, putative, expressed	1	12.47	12.72	-0.24
R5_c01_00846_R	LOC_Os01g10840	shaggy-related protein kinase eta, putative, expressed	1	9.01	8.88	0.12
R5_c01_00847_F	LOC_Os01g10850	peroxidase 68 precursor, putative, expressed		2.02	2.23	-0.2
R5_c01_00848_R	LOC_Os01g10860	expressed protein	1	11.09	10.18	0.91	u
R5_c01_00849_F	LOC_Os01g10870	CBL-interacting serine/threonine-protein kinase 15, putative, expressed	1	8.22	8.29	-0.07
R5_c01_00850_F	LOC_Os01g10880	expressed protein	1	10.6	10.76	-0.16
R5_c01_00851_R	LOC_Os01g10890	CBL-interacting serine/threonine-protein kinase 15, putative, expressed	1	14.74	15.13	-0.39
R5_c01_00852_R	LOC_Os01g10900	ATP binding protein, putative, expressed	1	7.46	7.14	0.32
R5_c01_00853_R	LOC_Os01g10920	peptide-N4-asparagine amidase A, putative		2.6	3.3	-0.7	d
R5_c01_00854_R	LOC_Os01g10930	peptide-N4-asparagine amidase A, putative, expressed	1	6.6	7	-0.4
R5_c01_00855_R	LOC_Os01g10940	S-adenosylmethionine synthetase 1, putative	1	10.5	10.18	0.32
R5_c01_00856_R	LOC_Os01g10950	peptide-N4-asparagine amidase A, putative, expressed	1	12.56	13.62	-1.06	d
R5_c01_00857_F	R01-TIGRv4S1-000310F		1	3.17	5.31	-2.13	d
R5_c01_00858_R	LOC_Os01g10960	peptide-N4-asparagine amidase A, putative	1	4.55	6.6	-2.04	d
R5_c01_00859_F	LOC_Os01g10970	nodulin-like protein, putative		2.44	2.49	-0.05
R5_c01_00860_F	LOC_Os01g10980	nodulin-like protein, putative		1.93	1.92	0.01
R5_c01_00861_F	LOC_Os01g10990	nodulin-like protein, putative, expressed	1	6.89	8.39	-1.5	d
R5_c01_00862_R	LOC_Os01g11000	transposon protein, putative, unclassified		3.21	3.7	-0.49
R5_c01_00863_R	LOC_Os01g11010	peptide-N4-asparagine amidase A, putative, expressed		2.34	3.08	-0.73
R5_c01_00864_F	LOC_Os01g11040	SCAR-like protein 2, putative, expressed	1	13.27	13.11	0.16
R5_c01_00865_F	LOC_Os01g11054	phosphoenolpyruvate carboxylase 1, putative, expressed	1	14.79	15	-0.2
R5_c01_00866_R	R01-TIGRv4S1-000350R			2.15	2.12	0.02
R5_c01_00867_F	LOC_Os01g11070	alpha-1,2-mannosyltransferase ALG9, putative, expressed	1	12.18	11.98	0.19
R5_c01_00868_F	LOC_Os01g11080	Transposable element protein, putative, Retrotrans_gag	1	8.73	8.99	-0.26
R5_c01_00869_R	R01-TIGRv4S1-000351R			2.25	2.67	-0.42
R5_c01_00870_F	LOC_Os01g11110	14-3-3-like protein, putative, expressed	1	11.16	10.77	0.38
R5_c01_00871_R	LOC_Os01g11120	CID11, putative, expressed	1	10.7	10.36	0.34
R5_c01_00872_R	LOC_Os01g11130	expressed protein	1	6.65	5.6	1.05	u
R5_c01_00873_F	LOC_Os01g11140	retrotransposon protein, putative, unclassified		2.85	2.36	0.48
R5_c01_00874_R	LOC_Os01g11150	gibberellin 2-beta-dioxygenase, putative, expressed	1	8.99	4.33	4.66	u
R5_c01_00875_R	LOC_Os01g11160	cationic amino acid transporter 4, putative, expressed	1	13.22	13.6	-0.38
R5_c01_00876_F	LOC_Os01g11170	hypothetical protein		3.66	4.37	-0.71	d
R5_c01_00877_R	LOC_Os01g11200	transforming protein myb, putative		4.76	5.49	-0.72
R5_c01_00878_F	LOC_Os01g11210	expressed protein		5.34	4.79	0.54
R5_c01_00879_R	LOC_Os01g11220	EMB2756, putative, expressed		4.16	3.77	0.39
R5_c01_00880_R	LOC_Os01g11230	heme-binding protein 2, putative, expressed	1	14.77	13.4	1.36	u
R5_c01_00881_R	LOC_Os01g11240	expressed protein	1	12.58	13.7	-1.12	d
R5_c01_00882_R	LOC_Os01g11250	potassium channel KAT1, putative, expressed	1	8.46	8.87	-0.4
R5_c01_00883_F	LOC_Os01g11260	phospho-N-acetylmuramoyl-pentapeptide-transferase, putative, expressed	1	9.37	8.92	0.45
R5_c01_00884_R	LOC_Os01g11270	cytochrome P450 monooxygenase CYP710A, putative, expressed	1	5.13	6.43	-1.29	d
R5_c01_00885_R	LOC_Os01g11280	cytochrome P450 monooxygenase CYP710A, putative, expressed	1	6.49	7.17	-0.68	d
R5_c01_00886_R	LOC_Os01g11300	cytochrome P450 monooxygenase CYP710A, putative, expressed		2.16	2.15	0.00866667
R5_c01_00887_F	LOC_Os01g11330	retrotransposon protein, putative, Ty3-gypsy subclass		2.81	2.6	0.2
R5_c01_00888_R	LOC_Os01g11340	CYP710A1, putative, expressed	1	9.46	10.42	-0.95	d
R5_c01_00889_R	LOC_Os01g11350	transcription factor RF2b, putative, expressed	1	7.17	8.4	-1.23	d
R5_c01_00890_F	R01-TIGRv4S1-000321F			3.62	3.32	0.29
R5_c01_00891_R	LOC_Os01g11360	hypothetical protein		2.25	2	0.24
R5_c01_00892_F	LOC_Os01g11370	ATP-dependent RNA helicase DHX35, putative, expressed	1	11.32	11.61	-0.29
R5_c01_00893_R	LOC_Os01g11390	hypothetical protein	1	5.27	5.83	-0.55
R5_c01_00894_R	LOC_Os01g11400	hypothetical protein		2.08	2.11	-0.03
R5_c01_00895_F	LOC_Os01g11414	calcium ion binding protein, putative, expressed	1	12.92	12.9	0.01
R5_c01_00896_R	LOC_Os01g11430	expressed protein		4.49	4.5	-0.01
R5_c01_00897_R	LOC_Os01g11460	RING-H2 finger protein ATL2K, putative, expressed	1	11.22	7.77	3.44	u
R5_c01_00898_F	LOC_Os01g11470	hypothetical protein	1	6.32	5.92	0.4
R5_c01_00899_R	LOC_Os01g11480	RING-H2 finger protein ATL2K, putative, expressed		2.27	2.85	-0.57
R5_c01_00900_R	LOC_Os01g11490	RING-H2 finger protein ATL2G precursor, putative		3.64	4.89	-1.24	d
R5_c01_00901_R	LOC_Os01g11500	RING-H2 finger protein ATL1N precursor, putative	1	5.97	8.72	-2.74	d
R5_c01_00902_F	LOC_Os01g11510	membrane protein, putative		2.45	2.17	0.28
R5_c01_00903_R	LOC_Os01g11520	RING-H2 finger protein ATL5I, putative, expressed	1	9.78	8.9	0.88	u
R5_c01_00904_F	LOC_Os01g11530	hypothetical protein	1	5.48	6.14	-0.66	d
R5_c01_00905_R	LOC_Os01g11550	mutant cincinnata, putative, expressed	1	8.09	8.84	-0.74	d
R5_c01_00906_R	LOC_Os01g11570	isoamyl acetate-hydrolyzing esterase, putative, expressed	1	12.49	11.12	1.37	u
R5_c01_00907_F	LOC_Os01g11580	DNA binding protein, putative, expressed	1	12.77	12.94	-0.16
R5_c01_00908_F	LOC_Os01g11590	expressed protein	1	12.63	13.03	-0.4
R5_c01_00909_F	LOC_Os01g11600	conserved hypothetical protein	1	10.32	8.85	1.46	u
R5_c01_00910_F	LOC_Os01g11620	esterase precursor, putative, expressed	1	10.7	10.65	0.05
R5_c01_00911_F	LOC_Os01g11640	hypothetical protein		1.98	2.61	-0.62	d
R5_c01_00912_F	LOC_Os01g11650	esterase precursor, putative, expressed	1	15.82	14.54	1.27	u
R5_c01_00913_F	LOC_Os01g11660	esterase precursor, putative, expressed	1	8.57	9.12	-0.55
R5_c01_00914_F	LOC_Os01g11670	serine carboxypeptidase CPVL precursor, putative, expressed	1	10.32	10.33	-0.01
R5_c01_00915_F	LOC_Os01g11700	esterase precursor, putative, expressed	1	5.98	6.89	-0.9	d
R5_c01_00916_R	LOC_Os01g11704	hypothetical protein		2.28	2.22	0.06
R5_c01_00917_F	LOC_Os01g11710	esterase precursor, putative, expressed		2.41	2.17	0.24
R5_c01_00918_R	LOC_Os01g11720	Transposable element protein, putative, Transposase_24		2.2	2.18	0.01
R5_c01_00919_F	LOC_Os01g11730	esterase precursor, putative, expressed		3.31	4.59	-1.28	d
R5_c01_00920_F	LOC_Os01g11740	esterase precursor, putative, expressed		2.39	2.32	0.07
R5_c01_00921_F	LOC_Os01g11750	esterase precursor, putative, expressed		2.91	2.53	0.37
R5_c01_00922_F	LOC_Os01g11760	GDSL-like Lipase/Acylhydrolase family protein, expressed		2.86	2.88	-0.01
R5_c01_00923_R	LOC_Os01g11770	hypothetical protein		3.85	4.08	-0.23
R5_c01_00924_F	LOC_Os01g11780	conserved hypothetical protein		3	2.16	0.84
R5_c01_00925_F	LOC_Os01g11790	GDSL-like Lipase/Acylhydrolase family protein, expressed		2.53	2.44	0.08
R5_c01_00926_R	LOC_Os01g11810	expressed protein	1	10.2	10.86	-0.66	d
R5_c01_00927_F	LOC_Os01g11820	expressed protein	1	12.39	12.93	-0.53
R5_c01_00928_R	LOC_Os01g11830	caricain precursor, putative, expressed	1	8.26	8.54	-0.27
R5_c01_00929_F	LOC_Os01g11840	xylem cysteine proteinase 2 precursor, putative, expressed		2.08	2.08	-0.000333333
R5_c01_00930_R	LOC_Os01g11850	hypothetical protein		2.32	2.04	0.27
R5_c01_00931_F	LOC_Os01g11860	4-methyl-5-thiazole monophosphate biosynthesis protein, putative, expressed	1	9.54	9.61	-0.06
R5_c01_00932_F	LOC_Os01g11880	4-methyl-5-thiazole monophosphate biosynthesis protein, putative, expressed	1	9.01	9.41	-0.4
R5_c01_00933_F	LOC_Os01g11900	hhH-GPD superfamily base excision DNA repair protein, expressed	1	12.85	12.97	-0.12
R5_c01_00934_F	LOC_Os01g11910	DNA binding protein, putative, expressed	1	7.43	4.69	2.74	u
R5_c01_00935_F	LOC_Os01g11940	OsFTL1 - Rice FT-Like1 homogous to Arabidopsis Flowering Locus T gene, expressed		2.45	2.35	0.09
R5_c01_00936_R	LOC_Os01g11946	ATPase, coupled to transmembrane movement of substances, putative, expressed	1	13.68	13.95	-0.27
R5_c01_00937_R	LOC_Os01g11952	histone-lysine N-methyltransferase ATX5, putative, expressed	1	11.52	11.85	-0.32
R5_c01_00938_R	LOC_Os01g11960	histone-lysine N-methyltransferase ATX5, putative, expressed	1	11.11	11.09	0.01
R5_c01_00939_F	LOC_Os01g11980	SFT2 domain containing 2, putative, expressed	1	9.09	9.08	0.01
R5_c01_00940_F	LOC_Os01g11990	expressed protein	1	5.81	5.74	0.07
R5_c01_00941_F	LOC_Os01g12000	expressed protein	1	7.62	7.19	0.42
R5_c01_00942_R	LOC_Os01g12010	hypothetical protein		2.65	2.61	0.04
R5_c01_00943_F	LOC_Os01g12020	nonspecific lipid-transfer protein precursor, putative, expressed		2.22	1.98	0.23
R5_c01_00944_R	LOC_Os01g12030	endoglucanase 1 precursor, putative, expressed		2.1	2	0.1
R5_c01_00945_F	R01-TIGRv4S1-000352F		1	7.85	8.4	-0.54
R5_c01_00946_R	LOC_Os01g12070	endoglucanase 1 precursor, putative, expressed		2.43	2.48	-0.05
R5_c01_00947_R	LOC_Os01g12080	plant-specific domain TIGR01589 family protein, expressed	1	9	8.28	0.71	u
R5_c01_00948_F	LOC_Os01g12090	expressed protein	1	10.43	10	0.43
R5_c01_00949_R	LOC_Os01g12100	expressed protein	1	14.98	14.57	0.4
R5_c01_00950_R	LOC_Os01g12110	expressed protein		1.87	1.91	-0.03
R5_c01_00951_R	LOC_Os01g12130	mtN3 protein-like, putative, expressed	1	10.14	9.87	0.27
R5_c01_00952_F	LOC_Os01g12140	conserved hypothetical protein	1	10.24	11.35	-1.1	d
R5_c01_00953_R	LOC_Os01g12150	hypothetical protein		2.97	2.22	0.75
R5_c01_00954_R	LOC_Os01g12160	indole-3-acetic acid-amido synthetase GH3.3, putative, expressed		1.94	2.44	-0.5
R5_c01_00955_R	LOC_Os01g12170	retrotransposon protein, putative, unclassified		2.58	2.57	0.01
R5_c01_00956_R	LOC_Os01g12180	expressed protein	1	9.14	9.43	-0.29
R5_c01_00957_F	LOC_Os01g12190	expressed protein	1	14.11	13.2	0.9	u
R5_c01_00958_F	LOC_Os01g12200	expressed protein	1	13.68	13.5	0.17
R5_c01_00959_F	LOC_Os01g12210	ALMT1, putative, expressed	1	11.46	9.86	1.59	u
R5_c01_00960_F	R01-TIGRv4S1-000355F		1	12.67	13.27	-0.6	d
R5_c01_00961_F	LOC_Os01g12220	uncharacterized UPF0016 domain containing protein, expressed		2.39	2.84	-0.44
R5_c01_00962_R	LOC_Os01g12230	peptidase C45, acyl-coenzyme A/6-aminopenicillanic acid acyl-transferase, putative, expressed	1	7.21	8.01	-0.79	d
R5_c01_00963_R	R01-TIGRv4S1-000384R			3.58	3.58	-0.006
R5_c01_00964_F	LOC_Os01g12240	hypothetical protein		1.98	1.97	0.01
R5_c01_00965_R	LOC_Os01g12250	expressed protein		2.69	2.52	0.17
R5_c01_00966_R	LOC_Os01g12260	vacuolar ATP synthase subunit E, putative, expressed	1	7.73	8.89	-1.16	d
R5_c01_00967_R	LOC_Os01g12270	hypothetical protein	1	13.63	15.47	-1.84	d
R5_c01_00968_R	LOC_Os01g12280	protein dimerization, putative, expressed	1	8.71	9.83	-1.12	d
R5_c01_00969_F	LOC_Os01g12290	ATP binding protein, putative	1	7.2	6	1.19	u
R5_c01_00970_F	R01-TIGRv4S1-000356F			2.44	2.54	-0.1
R5_c01_00971_R	LOC_Os01g12304	esterase precursor, putative, expressed	1	6.88	7.29	-0.41
R5_c01_00972_F	LOC_Os01g12310	histone deacetylase, putative	1	7.02	7.59	-0.57
R5_c01_00973_R	LOC_Os01g12320	alpha-L-fucosidase 2 precursor, putative, expressed	1	12.82	13.31	-0.49
R5_c01_00974_F	LOC_Os01g12330	expressed protein		3.04	3.29	-0.24
R5_c01_00975_R	LOC_Os01g12340	retrotransposon protein, putative, unclassified		2.86	3.61	-0.74
R5_c01_00976_R	LOC_Os01g12381	esterase precursor, putative, expressed	1	8.3	8.36	-0.06
R5_c01_00977_R	LOC_Os01g12390	ATP binding protein, putative, expressed	1	13.02	13.13	-0.11
R5_c01_00978_R	LOC_Os01g12400	ATP binding protein, putative, expressed	1	10.81	11.11	-0.29
R5_c01_00979_R	LOC_Os01g12410	receptor-like protein kinase, putative	1	9.62	9.59	0.03
R5_c01_00980_F	LOC_Os01g12420	receptor-like protein kinase, putative, expressed	1	5.67	6.1	-0.43
R5_c01_00981_R	LOC_Os01g12430	receptor-like protein kinase, putative, expressed		4.08	2.6	1.48	u
R5_c01_00982_F	LOC_Os01g12440	ap2 domain protein, putative, expressed	1	9.55	7.1	2.44	u
R5_c01_00983_R	LOC_Os01g12460	expressed protein	1	5.81	6.08	-0.27
R5_c01_00984_F	LOC_Os01g12464	CHCH domain containing protein, expressed	1	8.8	8.26	0.54
R5_c01_00985_F	LOC_Os01g12470	mitochondrial carrier protein CGI-69, putative, expressed	1	10.25	9.6	0.64	u
R5_c01_00986_R	LOC_Os01g12480	expressed protein	1	11.04	10.97	0.07
R5_c01_00987_F	LOC_Os01g12490	disulfide oxidoreductase/ monooxygenase/ oxidoreductase, putative, expressed	1	8.68	7.93	0.75	u
R5_c01_00988_R	LOC_Os01g12510	hypothetical protein		3.09	3.24	-0.14
R5_c01_00989_R	LOC_Os01g12520	mitochondrial carnitine/acylcarnitine carrier-like protein, putative, expressed	1	8.65	7.2	1.44	u
R5_c01_00990_F	LOC_Os01g12530	smr domain containing protein, expressed	1	12.97	13.31	-0.33
R5_c01_00991_F	LOC_Os01g12540	GTP-binding protein engA, putative, expressed	1	9.94	10.05	-0.11
R5_c01_00992_F	LOC_Os01g12550	expressed protein	1	10.04	10.09	-0.05
R5_c01_00993_R	LOC_Os01g12560	3-methyl-2-oxobutanoate hydroxymethyltransferase, putative, expressed	1	9.6	10.14	-0.54
R5_c01_00994_R	LOC_Os01g12570	3-methyl-2-oxobutanoate hydroxymethyltransferase, putative, expressed		3.36	4.36	-0.99
R5_c01_00995_F	R01-TIGRv4S1-000367F			3.75	2	1.75	u
R5_c01_00996_R	LOC_Os01g12580	late embryogenesis abundant protein Lea14-A, putative, expressed		4.19	4.46	-0.27
R5_c01_00997_F	R01-TIGRv4S1-000368F			2.72	2.18	0.54
R5_c01_00998_R	LOC_Os01g12640	expressed protein	1	6.53	6.84	-0.3
R5_c01_00999_F	LOC_Os01g12650	seed maturation protein, putative, expressed	1	11.52	10.81	0.71	u
R5_c01_01000_R	LOC_Os01g12660	ATP binding protein, putative, expressed	1	7.07	5.14	1.92	u
R5_c01_01001_F	LOC_Os01g12670	expressed protein	1	9.51	9.95	-0.43
R5_c01_01002_F	LOC_Os01g12680	C4-dicarboxylate transporter/malic acid transport protein, expressed		2.74	3.35	-0.61
R5_c01_01003_F	LOC_Os01g12690	plant-specific domain TIGR01568 family protein, expressed		2.09	2.73	-0.63
R5_c01_01004_F	LOC_Os01g12700	myb-like DNA-binding domain containing protein		2.01	2.1	-0.08
R5_c01_01005_F	LOC_Os01g12710	oxidoreductase, putative, expressed	1	10.13	10.47	-0.34
R5_c01_01006_F	LOC_Os01g12720	receptor protein kinase PERK1, putative, expressed	1	9.37	8.28	1.09	u
R5_c01_01007_F	LOC_Os01g12730	ras-related protein Rab7, putative, expressed	1	14.61	14.3	0.3
R5_c01_01008_F	LOC_Os01g12740	cytochrome P450 71A1, putative, expressed	1	9.13	8.79	0.34
R5_c01_01009_F	LOC_Os01g12750	cytochrome P450 71A4, putative, expressed	1	14.68	14.38	0.29
R5_c01_01010_F	LOC_Os01g12760	cytochrome P450 71A6, putative, expressed	1	8.62	10.41	-1.79	d
R5_c01_01011_F	LOC_Os01g12770	cytochrome P450 71A26, putative, expressed	1	11.13	11.58	-0.45
R5_c01_01012_R	LOC_Os01g12780	hypothetical protein		4.22	4.38	-0.16
R5_c01_01013_F	LOC_Os01g12790	receptor-like protein kinase precursor, putative		4.95	4.1	0.85	u
R5_c01_01014_R	LOC_Os01g12800	mpv17 protein, putative, expressed	1	12.29	12.11	0.17
R5_c01_01015_F	LOC_Os01g12810	leaf protein, putative, expressed	1	13.36	13.39	-0.03
R5_c01_01016_R	LOC_Os01g12820	harpin-induced protein, putative, expressed	1	7.58	7.42	0.15
R5_c01_01017_R	LOC_Os01g12830	glyoxylate reductase, putative, expressed	1	13.46	14.02	-0.55
R5_c01_01018_R	LOC_Os01g12840	expressed protein	1	9.91	10.48	-0.57
R5_c01_01019_R	LOC_Os01g12850	hypothetical protein		3.97	4.59	-0.62	d
R5_c01_01020_F	LOC_Os01g12860	myb, putative, expressed		4.81	4.54	0.27
R5_c01_01021_R	LOC_Os01g12870	eukaryotic translation initiation factor 3 subunit 6-interacting protein, putative, expressed	1	9.15	9.38	-0.22
R5_c01_01022_F	LOC_Os01g12880	VHS and GAT domain protein, putative, expressed	1	10.27	10.25	0.01
R5_c01_01023_F	LOC_Os01g12890	expressed protein	1	7.65	6.93	0.71	u
R5_c01_01024_R	LOC_Os01g12900	rac-like GTP-binding protein 2, putative, expressed	1	9.6	9.98	-0.37
R5_c01_01025_F	LOC_Os01g12910	thioesterase family protein, expressed	1	11.98	12.39	-0.41
R5_c01_01026_F	LOC_Os01g12920	thioesterase family protein, expressed	1	12.69	13.68	-0.98	d
R5_c01_01027_R	LOC_Os01g12930	U-box domain containing protein, expressed		2.33	2.62	-0.28
R5_c01_01028_R	LOC_Os01g12940	vegetative storage protein PNI288, putative		2.37	2.27	0.09
R5_c01_01029_F	LOC_Os01g12950	ubiquitin-conjugating enzyme, putative, expressed	1	7.85	8.18	-0.33
R5_c01_01030_R	LOC_Os01g13000	helix-loop-helix DNA-binding, putative, expressed	1	10.73	9.99	0.74	u
R5_c01_01031_R	LOC_Os01g13010	hypothetical protein		2.57	2.2	0.37
R5_c01_01032_F	LOC_Os01g13020	hypothetical protein		2.8	2.75	0.04
R5_c01_01033_R	LOC_Os01g13024	expressed protein		4.5	4.34	0.15
R5_c01_01034_F	LOC_Os01g13030	OsIAA3 - Auxin-responsive Aux/IAA gene family member, expressed		2.21	2.5	-0.29
R5_c01_01035_F	LOC_Os01g13040	expressed protein		2.42	2.44	-0.02
R5_c01_01036_F	LOC_Os01g13060	casein kinase I isoform delta-like, putative, expressed	1	10.12	10.12	-0.00466667
R5_c01_01037_F	LOC_Os01g13070	expressed protein	1	7.44	7.67	-0.22
R5_c01_01038_R	LOC_Os01g13080	60S acidic ribosomal protein P3, putative, expressed	1	9.83	10.28	-0.45
R5_c01_01039_F	LOC_Os01g13090	nucleic acid binding protein, putative, expressed	1	12.19	11.55	0.64	u
R5_c01_01040_F	LOC_Os01g13100	nucleic acid binding protein, putative, expressed	1	11.92	12.25	-0.32
R5_c01_01041_F	LOC_Os01g13120	aquaporin TIP4.1, putative, expressed	1	7.57	9.78	-2.2	d
R5_c01_01042_F	LOC_Os01g13130	aquaporin TIP4.1, putative, expressed	1	9.21	9.88	-0.66	d
R5_c01_01043_R	LOC_Os01g13140	nucleotide binding protein, putative		2.32	2.54	-0.21
R5_c01_01044_F	LOC_Os01g13150	metallo-beta-lactamase superfamily protein, expressed	1	11.23	11.13	0.1
R5_c01_01045_F	LOC_Os01g13160	expressed protein	1	8.99	8.94	0.05
R5_c01_01046_R	R01-TIGRv4S1-000414R			2.34	2.32	0.02
R5_c01_01047_F	LOC_Os01g13170	ubiquitin-conjugating enzyme E2, putative, expressed	1	12.16	11.33	0.83	u
R5_c01_01048_R	LOC_Os01g13180	expressed protein		2.15	2.13	0.02
R5_c01_01049_F	LOC_Os01g13190	histidinol dehydrogenase, chloroplast precursor, putative, expressed	1	12.23	12.37	-0.13
R5_c01_01050_R	LOC_Os01g13200	KOB1, putative, expressed	1	11.34	11.33	0.00633333
R5_c01_01051_R	LOC_Os01g13210	DREPP4 protein, putative, expressed	1	13.49	14.23	-0.74	d
R5_c01_01052_R	LOC_Os01g13229	cyclin-A1, putative, expressed		2.48	2.54	-0.06
R5_c01_01053_F	LOC_Os01g13250	expressed protein	1	10.44	10.49	-0.04
R5_c01_01054_R	LOC_Os01g13260	cyclin-A2, putative, expressed	1	8.06	8.12	-0.05
R5_c01_01055_F	LOC_Os01g13270	protein kinase G11A, putative, expressed		2.85	3.17	-0.31
R5_c01_01056_R	LOC_Os01g13280	baculoviral IAP repeat-containing protein 6, putative, expressed	1	8.6	7.07	1.52	u
R5_c01_01057_F	LOC_Os01g13300	B3 DNA binding domain containing protein, expressed	1	8.8	8.67	0.12
R5_c01_01058_R	LOC_Os01g13310	DNA topoisomerase 2, putative		1.92	2.12	-0.2
R5_c01_01059_F	LOC_Os01g13320	pectinesterase-2 precursor, putative, expressed	1	10.58	10.82	-0.23
R5_c01_01060_R	LOC_Os01g13330	hypothetical protein		3.18	2.49	0.69
R5_c01_01061_F	LOC_Os01g13340	harpin-induced protein, putative, expressed	1	8.93	8.91	0.02
R5_c01_01062_R	LOC_Os01g13350	25.3 kDa vesicle transport protein, putative, expressed	1	7.88	7.89	-0.00966667
R5_c01_01063_R	LOC_Os01g13360	phosphatidylinositol 3- and 4-kinase family protein, expressed		2.52	2.16	0.35
R5_c01_01064_R	LOC_Os01g13370	ubiquitin ligase SINAT3, putative, expressed	1	12.33	12.67	-0.34
R5_c01_01065_R	LOC_Os01g13380	hypothetical protein		1.95	1.97	-0.01
R5_c01_01066_F	LOC_Os01g13390	expressed protein	1	12.74	13.26	-0.51
R5_c01_01067_R	LOC_Os01g13404	expressed protein	1	8.76	8.95	-0.18
R5_c01_01068_F	LOC_Os01g13420	heme-binding protein 2, putative, expressed	1	10.99	11.05	-0.05
R5_c01_01069_R	LOC_Os01g13430	importin-alpha re-exporter, putative, expressed	1	10.84	9.92	0.91	u
R5_c01_01070_F	LOC_Os01g13440	expressed protein		2.05	2.03	0.01
R5_c01_01071_R	LOC_Os01g13450	hypothetical protein		1.85	2.04	-0.19
R5_c01_01072_R	LOC_Os01g13460	helix-loop-helix DNA-binding domain containing protein, expressed	1	13.8	13.69	0.11
R5_c01_01073_F	LOC_Os01g13470	nucleic acid binding protein, putative, expressed	1	11.35	11.15	0.2
R5_c01_01074_F	LOC_Os01g13480	electron transporter/ thiol-disulfide exchange intermediate, putative, expressed	1	15.73	16.05	-0.32
R5_c01_01075_F	LOC_Os01g13490	expressed protein	1	9.01	8.9	0.11
R5_c01_01076_F	LOC_Os01g13500	hypothetical protein		2.68	2.88	-0.2
R5_c01_01077_F	LOC_Os01g13510	hypothetical protein		2.16	2.12	0.03
R5_c01_01078_F	LOC_Os01g13520	auxin response factor 9, putative, expressed	1	10.52	11.06	-0.54
R5_c01_01079_F	LOC_Os01g13530	protein ABIL1, putative, expressed		4.8	4.8	0.00333333
R5_c01_01080_F	LOC_Os01g13540	NIN-like protein 1, putative, expressed	1	14.47	15.51	-1.04	d
R5_c01_01081_R	LOC_Os01g13550	beta-amylase, putative, expressed	1	12.16	11.93	0.23
R5_c01_01082_F	LOC_Os01g13560	plant integral membrane protein TIGR01569 containing protein, expressed		4.68	5.07	-0.38
R5_c01_01083_R	LOC_Os01g13570	phosphoglycerate mutase gpmB, putative, expressed	1	12.67	13.57	-0.89	d
R5_c01_01084_R	LOC_Os01g13590	isoflavone reductase homolog IRL, putative		2.01	2.24	-0.22
R5_c01_01085_R	LOC_Os01g13600	isoflavone reductase homolog IRL, putative		2.71	2.24	0.47
R5_c01_01086_R	LOC_Os01g13610	isoflavone reductase homolog IRL, putative, expressed		4.92	2.14	2.78	u
R5_c01_01087_F	LOC_Os01g13640	hypothetical protein		2.33	2.29	0.03
R5_c01_01088_R	LOC_Os01g13650	retrotransposon, putative, centromere-specific	1	5.67	6.63	-0.96
R5_c01_01089_R	LOC_Os01g13660	expressed protein	1	8.2	8.93	-0.73	d
R5_c01_01090_F	R01-TIGRv4S1-000416F		1	5.92	7.11	-1.19	d
R5_c01_01091_R	LOC_Os01g13680	hypothetical protein	1	4.8	5.74	-0.94
R5_c01_01092_F	LOC_Os01g13690	aldehyde dehydrogenase, putative, expressed	1	15.99	17.6	-1.61	d
R5_c01_01093_F	LOC_Os01g13700	OB-fold nucleic acid binding domain containing protein, expressed	1	12.79	12.69	0.09
R5_c01_01094_F	LOC_Os01g13710	transposon protein, putative, unclassified, expressed		2.94	2.49	0.44
R5_c01_01095_R	LOC_Os01g13720	expressed protein	1	9.53	9.52	0.004
R5_c01_01096_F	LOC_Os01g13730	protein SOF1, putative, expressed	1	12.12	11.92	0.2
R5_c01_01097_R	LOC_Os01g13740	myb-like DNA-binding domain, SHAQKYF class family protein, expressed	1	14.18	14.21	-0.02
R5_c01_01098_F	LOC_Os01g13760	dnaJ protein homolog 1, putative, expressed	1	9.07	8.54	0.53
R5_c01_01099_R	LOC_Os01g13770	triose phosphate/phosphate translocator, chloroplast precursor, putative, expressed	1	15.42	16.39	-0.96	d
R5_c01_01100_F	LOC_Os01g13780	expressed protein	1	11.77	12.21	-0.43
R5_c01_01101_F	LOC_Os01g13800	receptor-like protein kinase 5 precursor, putative, expressed	1	12.68	13.37	-0.69	d
R5_c01_01102_F	LOC_Os01g13810	expressed protein		3.11	4.13	-1.01
R5_c01_01103_R	LOC_Os01g13820	retrotransposon protein, putative, unclassified		2.41	2.21	0.19
R5_c01_01104_F	LOC_Os01g13830	expressed protein		2.52	3.05	-0.52
R5_c01_01105_R	R01-TIGRv4S1-000436R		1	11.87	13.32	-1.45	d
R5_c01_01106_R	LOC_Os01g13840	conserved hypothetical protein		2.01	2.01	0.000666667
R5_c01_01107_F	LOC_Os01g13850	hypothetical protein		3.02	3.29	-0.27
R5_c01_01108_F	LOC_Os01g13860	hypothetical protein	1	6.92	7.95	-1.03	d
R5_c01_01109_F	LOC_Os01g13870	expressed protein		2.18	1.99	0.19
R5_c01_01110_F	LOC_Os01g13880	hypothetical protein	1	5.76	5.79	-0.03
R5_c01_01111_F	LOC_Os01g13910	hypothetical protein		2.47	2.5	-0.02
R5_c01_01112_R	LOC_Os01g13920	conserved hypothetical protein		2.84	2.49	0.35
R5_c01_01113_F	LOC_Os01g13930	expressed protein	1	10.42	10.59	-0.16
R5_c01_01114_R	LOC_Os01g13940	expressed protein	1	9.94	9.91	0.02
R5_c01_01115_F	LOC_Os01g13950	OsGrx_A1 - glutaredoxin subgroup III, expressed	1	6.42	6.05	0.37
R5_c01_01116_F	LOC_Os01g14000	hypothetical protein	1	6.73	7.57	-0.83	d
R5_c01_01117_F	LOC_Os01g14010	zinc finger, C2H2 type family protein, expressed		4.47	4.33	0.14
R5_c01_01118_F	LOC_Os01g14020	expressed protein	1	9.75	9.68	0.07
R5_c01_01119_F	LOC_Os01g14030	ramosa 2, putative, expressed		2.06	3.1	-1.03	d
R5_c01_01120_R	LOC_Os01g14040	D-tyrosyl-tRNA, putative, expressed	1	11.54	11.43	0.1
R5_c01_01121_R	LOC_Os01g14050	C2 domain containing protein, expressed	1	11.62	12.29	-0.66	d
R5_c01_01122_F	LOC_Os01g14060	hypothetical protein	1	6.68	7.12	-0.44
R5_c01_01123_F	LOC_Os01g14070	60S ribosomal protein L18A, putative, expressed	1	11.59	12.1	-0.5
R5_c01_01124_R	LOC_Os01g14080	triacylglycerol lipase, putative, expressed	1	5.53	5.14	0.38
R5_c01_01125_F	LOC_Os01g14090	kinesin-4, putative, expressed	1	9.69	9.72	-0.03
R5_c01_01126_F	R01-TIGRv4S1-000435F		1	6.93	5.81	1.11	u
R5_c01_01127_R	LOC_Os01g14100	folate/biopterin transporter family protein, expressed	1	11.17	10.35	0.81	u
R5_c01_01128_R	LOC_Os01g14110	expressed protein	1	8.61	8.85	-0.23
R5_c01_01129_F	LOC_Os01g14120	hypothetical protein		2.57	2.56	0.01
R5_c01_01130_R	LOC_Os01g14130	expressed protein	1	4.96	5.35	-0.39
R5_c01_01131_R	LOC_Os01g14140	glucan endo-1,3-beta-glucosidase 4 precursor, putative, expressed	1	6.32	5.25	1.07	u
R5_c01_01132_R	R01-TIGRv4S1-000444R		1	5.25	5.09	0.15
R5_c01_01133_F	LOC_Os01g14160	PE-PGRS family protein, putative		4.7	5.35	-0.65
R5_c01_01134_R	LOC_Os01g14170	hypothetical protein		4.12	4.23	-0.11
R5_c01_01135_R	LOC_Os01g14180	expressed protein		2.81	3.37	-0.55
R5_c01_01136_F	LOC_Os01g14210	hypothetical protein		3.19	3.54	-0.34
R5_c01_01137_R	LOC_Os01g14220	expressed protein		2.03	1.91	0.11
R5_c01_01138_R	LOC_Os01g14240	hypothetical protein		1.98	2	-0.01
R5_c01_01139_R	LOC_Os01g14250	hypothetical protein		2.63	1.98	0.64
R5_c01_01140_R	LOC_Os01g14270	F-box domain containing protein		3.18	3.26	-0.07
R5_c01_01141_R	LOC_Os01g14280	hypothetical protein		2.19	2.29	-0.1
R5_c01_01142_R	LOC_Os01g14310	hypothetical protein		3.87	3.7	0.16
R5_c01_01143_R	LOC_Os01g14320	hypothetical protein		4.62	5.06	-0.44
R5_c01_01144_F	LOC_Os01g14330	conserved hypothetical protein		2.94	2.09	0.85
R5_c01_01145_R	LOC_Os01g14340	expressed protein		2.89	2.68	0.21
R5_c01_01146_R	LOC_Os01g14350	expressed protein		2.17	1.97	0.19
R5_c01_01147_R	LOC_Os01g14370	histone acetyltransferase/ protein binding protein, putative, expressed	1	12.38	12.51	-0.12
R5_c01_01148_R	LOC_Os01g14400	hypothetical protein		2.24	2.04	0.2
R5_c01_01149_F	LOC_Os01g14410	early light-induced protein, chloroplast precursor, putative, expressed	1	17.5	13.25	4.24	u
R5_c01_01150_R	LOC_Os01g14420	RWP-RK domain containing protein, expressed	1	10.57	10.98	-0.41
R5_c01_01151_R	LOC_Os01g14430	DNA binding protein, putative, expressed	1	6.88	7.13	-0.24
R5_c01_01152_F	LOC_Os01g14440	OsWRKY1v2 - Superfamily of rice TFs having WRKY and zinc finger domains, expressed	1	12.16	10.57	1.58	u
R5_c01_01153_R	LOC_Os01g14490	retrotransposon protein, putative, unclassified	1	6.04	5.85	0.18
R5_c01_01154_R	LOC_Os01g14510	BRASSINOSTEROID INSENSITIVE 1 precursor, putative, expressed	1	9.73	10.18	-0.45
R5_c01_01155_F	LOC_Os01g14514	expressed protein	1	10.97	12.07	-1.1	d
R5_c01_01156_R	LOC_Os01g14520	inner membrane transport protein, putative, expressed	1	6.55	4.42	2.12	u
R5_c01_01157_R	LOC_Os01g14530	ABA induced plasma membrane protein PM 19, putative, expressed	1	6.71	3.4	3.31	u
R5_c01_01158_R	LOC_Os01g14540	BIP1, putative, expressed		1.95	2.27	-0.31
R5_c01_01159_F	LOC_Os01g14550	pathogen-related protein, putative, expressed	1	6	7.69	-1.68	d
R5_c01_01160_F	LOC_Os01g14580	isocitrate dehydrogenase, putative, expressed	1	9.9	10	-0.09
R5_c01_01161_R	LOC_Os01g14590	pathogen-related protein, putative, expressed	1	9.91	9.38	0.53
R5_c01_01162_R	LOC_Os01g14610	DNA replication complex GINS protein PSF2, putative, expressed	1	11.05	11.05	0.000666667
R5_c01_01163_R	LOC_Os01g14620	hypothetical protein		2.37	2.3	0.07
R5_c01_01164_F	LOC_Os01g14630	geranylgeranyl pyrophosphate synthetase 1, chloroplast precursor, putative, expressed	1	8.98	11.73	-2.74	d
R5_c01_01165_F	LOC_Os01g14640	hypothetical protein	1	9.88	10.62	-0.74	d
R5_c01_01166_R	LOC_Os01g14650	alpha-expansin 15 precursor, putative, expressed		2.84	2.82	0.01
R5_c01_01167_R	LOC_Os01g14660	alpha-expansin 4 precursor, putative, expressed	1	6.97	9.31	-2.33	d
R5_c01_01168_R	LOC_Os01g14670	nectarin-1 precursor, putative, expressed	1	10.75	11.88	-1.12	d
R5_c01_01169_R	LOC_Os01g14690	negatively light-regulated protein, putative, expressed	1	14.06	13.86	0.19
R5_c01_01170_F	LOC_Os01g14700	conserved hypothetical protein	1	6.4	7.5	-1.1	d
R5_c01_01171_F	LOC_Os01g14710	conserved hypothetical protein		1.93	1.93	0.00333333
R5_c01_01172_R	LOC_Os01g14720	transcription regulator, putative, expressed		5.04	4.64	0.4
R5_c01_01173_R	LOC_Os01g14750	conserved hypothetical protein		2.28	2.65	-0.37
R5_c01_01174_R	LOC_Os01g14760	expressed protein		3.14	3.86	-0.71	d
R5_c01_01175_F	LOC_Os01g14780	hypothetical protein	1	8.04	7.96	0.08
R5_c01_01176_F	LOC_Os01g14790	expressed protein	1	11.5	11.41	0.09
R5_c01_01177_F	LOC_Os01g14800	hypothetical protein	1	5.01	5.57	-0.56
R5_c01_01178_F	LOC_Os01g14810	5-nucleotidase, putative, expressed	1	11.13	11.61	-0.48
R5_c01_01179_F	LOC_Os01g14820	expressed protein	1	6.91	6.8	0.1
R5_c01_01180_F	LOC_Os01g14830	50S ribosomal protein L3-2, chloroplast precursor, putative, expressed	1	10.89	9.94	0.95	u
R5_c01_01181_F	LOC_Os01g14840	nucleic acid binding protein, putative, expressed	1	10.35	10.17	0.17
R5_c01_01182_R	LOC_Os01g14850	MFS18 protein precursor, putative, expressed		2.45	2.17	0.27
R5_c01_01183_F	LOC_Os01g14860	glycogen synthase kinase-3 homolog MsK-3, putative, expressed	1	15.04	14.38	0.65	u
R5_c01_01184_F	LOC_Os01g14870	zinc finger, matrin type 5, putative, expressed	1	8.72	8.63	0.09
R5_c01_01185_F	R01-TIGRv4S1-000448F			2.91	1.96	0.95
R5_c01_01186_R	LOC_Os01g14880	hypothetical protein		2.76	2.5	0.25
R5_c01_01187_F	LOC_Os01g14890	expressed protein	1	12.95	13.72	-0.77	d
R5_c01_01188_F	LOC_Os01g14900	glycerol-3-phosphate acyltransferase 1, putative		5.11	4.71	0.39
R5_c01_01189_R	LOC_Os01g14920	nucleic acid binding protein, putative, expressed	1	9.27	9.11	0.16
R5_c01_01190_R	LOC_Os01g14926	ATP binding protein, putative, expressed		4.12	3.39	0.73	u
R5_c01_01191_R	LOC_Os01g14932	NAK-like ser/thr protein kinase, putative, expressed	1	10.64	10.58	0.06
R5_c01_01192_F	LOC_Os01g14940	pectinesterase inhibitor domain containing protein, expressed	1	7.55	8.01	-0.45
R5_c01_01193_F	LOC_Os01g14950	importin alpha-1b subunit, putative, expressed	1	14.12	13.82	0.29
R5_c01_01194_R	LOC_Os01g14960	expressed protein	1	9.5	8.75	0.74	u
R5_c01_01195_F	LOC_Os01g14970	expressed protein	1	6.33	6.91	-0.57
R5_c01_01196_R	LOC_Os01g14980	pollen-specific protein like, putative, expressed	1	12.46	12.6	-0.13
R5_c01_01197_R	LOC_Os01g14990	expressed protein		4.03	3.38	0.65
R5_c01_01198_F	LOC_Os01g15000	triacylglycerol lipase, putative, expressed	1	12.18	12.21	-0.02
R5_c01_01199_R	LOC_Os01g15010	GTP-binding protein SAR1A, putative, expressed	1	15.48	14.86	0.62	u
R5_c01_01200_R	LOC_Os01g15020	lissencephaly type-1-like homology motif, putative, expressed	1	9.62	9.7	-0.08
R5_c01_01201_R	LOC_Os01g15029	expressed protein	1	11.76	11.8	-0.04
R5_c01_01202_R	LOC_Os01g15039	pectinesterase PPE8B precursor, putative, expressed		2.42	2.05	0.36
R5_c01_01203_F	LOC_Os01g15060	conserved hypothetical protein		2.82	3.27	-0.45
R5_c01_01204_R	R01-TIGRv4S1-000476R		1	11.64	12.13	-0.49
R5_c01_01205_R	LOC_Os01g15110	syntaxin 23, putative, expressed	1	13.76	14.21	-0.45
R5_c01_01206_F	LOC_Os01g15120	epoxide hydrolase 2, putative, expressed	1	13.62	13.99	-0.36
R5_c01_01207_F	LOC_Os01g15130	epoxide hydrolase 2, putative, expressed		4.87	2.77	2.09	u
R5_c01_01208_F	LOC_Os01g15170	hypothetical protein	1	4.98	6.25	-1.26	d
R5_c01_01209_R	LOC_Os01g15200	hypothetical protein		2.27	2.78	-0.5
R5_c01_01210_R	LOC_Os01g15210	hypothetical protein		5.03	5.82	-0.79	d
R5_c01_01211_R	LOC_Os01g15220	expressed protein	1	4.88	5.18	-0.3
R5_c01_01212_F	LOC_Os01g15229	hypothetical protein	1	6.24	6.23	0.00366667
R5_c01_01213_R	LOC_Os01g15250	expressed protein	1	5.44	4.97	0.47
R5_c01_01214_F	LOC_Os01g15260	dynein light chain LC6, flagellar outer arm, putative, expressed	1	13.39	13.12	0.26
R5_c01_01215_R	LOC_Os01g15270	expressed protein	1	17.32	15.27	2.04	u
R5_c01_01216_R	LOC_Os01g15290	50S ribosomal protein L18, putative, expressed	1	12.43	11.99	0.44
R5_c01_01217_R	LOC_Os01g15300	ATP binding protein, putative, expressed		2.33	2.26	0.07
R5_c01_01218_R	LOC_Os01g15310	U6 snRNA-associated Sm-like protein LSm4, putative, expressed	1	13.39	13.38	0.00833333
R5_c01_01219_R	LOC_Os01g15320	rapid alkalinization factor 1 precursor, putative, expressed	1	12.92	12.91	0.01
R5_c01_01220_R	LOC_Os01g15330	hypothetical protein		4.64	5.17	-0.52
R5_c01_01221_R	LOC_Os01g15340	FPF1, putative, expressed		5.8	4.66	1.13
R5_c01_01222_R	LOC_Os01g15350	zinc finger CCCH type domain-containing protein ZFN-like 3, putative, expressed	1	7.42	6.98	0.44
R5_c01_01223_R	R01-TIGRv4S1-000485R		1	6.63	5.49	1.13	u
R5_c01_01224_F	LOC_Os01g15390	expressed protein	1	7.68	7.11	0.57
R5_c01_01225_R	LOC_Os01g15399	expressed protein	1	7.81	7.41	0.4
R5_c01_01226_F	LOC_Os01g15448	expressed protein	1	9.06	8.78	0.27
R5_c01_01227_R	LOC_Os01g15460	zinc finger CCCH type domain-containing protein ZFN-like 1, putative, expressed	1	9.3	8.71	0.58	u
R5_c01_01228_F	LOC_Os01g15470	protein kinase APK1B, chloroplast precursor, putative, expressed	1	11.36	11.43	-0.06
R5_c01_01229_R	R01-TIGRv4S1-000488R		1	11.74	11.93	-0.18
R5_c01_01230_R	LOC_Os01g15480	EMB3013, putative, expressed	1	6.93	6.69	0.23
R5_c01_01231_R	LOC_Os01g15490	transferase, putative, expressed	1	14.48	14.36	0.11
R5_c01_01232_R	LOC_Os01g15510	hypothetical protein		2.67	2.86	-0.18
R5_c01_01233_F	LOC_Os01g15520	expressed protein	1	7.12	7.32	-0.2
R5_c01_01234_F	LOC_Os01g15530	tetratricopeptide-like helical, putative, expressed		5.43	3.28	2.14	u
R5_c01_01235_R	LOC_Os01g15540	kinesin-4, putative, expressed		2.82	3.39	-0.57
R5_c01_01236_R	LOC_Os01g15550	expressed protein	1	5.62	6.26	-0.63	d
R5_c01_01237_F	LOC_Os01g15560	hypothetical protein		2.15	2.12	0.02
R5_c01_01238_F	LOC_Os01g15580	disease resistance protein RGA2, putative, expressed	1	8.71	8.93	-0.22
R5_c01_01239_F	LOC_Os01g15590	conserved hypothetical protein	1	6.3	6.95	-0.64	d
R5_c01_01240_F	LOC_Os01g15600	PUR ALPHA-1, putative, expressed	1	13.29	13.11	0.18
R5_c01_01241_F	LOC_Os01g15610	expressed protein	1	11.21	11.29	-0.08
R5_c01_01242_R	R01-TIGRv4S1-000492R		1	5.33	5.98	-0.65
R5_c01_01243_F	LOC_Os01g15630	C3H2C3 RING-finger protein, putative, expressed	1	13.56	13.41	0.14
R5_c01_01244_R	LOC_Os01g15640	TIP, putative, expressed	1	14.1	13.24	0.86	u
R5_c01_01245_R	LOC_Os01g15650	transposon protein, putative, Mutator sub-class	1	7.75	7.92	-0.17
R5_c01_01246_F	LOC_Os01g15660	nucleoside-diphosphate-sugar epimerase, putative, expressed	1	9.79	10.02	-0.23
R5_c01_01247_R	LOC_Os01g15669	transferase, putative		2.81	3.06	-0.24
R5_c01_01248_R	LOC_Os01g15680	transferase, putative, expressed		2.43	2.73	-0.29
R5_c01_01249_R	LOC_Os01g15690	retrotransposon protein, putative, unclassified		2.15	2.27	-0.11
R5_c01_01250_F	LOC_Os01g15700	transposon protein, putative, Pong sub-class		2.81	3.04	-0.22
R5_c01_01251_F	LOC_Os01g15720	tobamovirus movement protein containing protein		3.53	4.26	-0.72
R5_c01_01252_F	LOC_Os01g15740	expressed protein		2.6	2.12	0.48
R5_c01_01253_F	LOC_Os01g15770	expressed protein	1	7.95	8.07	-0.11
R5_c01_01254_R	LOC_Os01g15780	transferase, transferring glycosyl groups, putative, expressed	1	10.08	10.36	-0.27
R5_c01_01255_F	LOC_Os01g15790	expressed protein	1	11.04	11.2	-0.16
R5_c01_01256_F	LOC_Os01g15800	conserved hypothetical protein		3.68	4.54	-0.85
R5_c01_01257_R	LOC_Os01g15810	peroxidase 9 precursor, putative, expressed		1.99	2	-0.01
R5_c01_01258_F	LOC_Os01g15830	peroxidase 72 precursor, putative, expressed		5.37	5.88	-0.5
R5_c01_01259_R	LOC_Os01g15840	tetratricopeptide-like helical, putative		4.44	3.05	1.38	u
R5_c01_01260_F	LOC_Os01g15850	expressed protein	1	10.98	10.98	0.00366667
R5_c01_01261_F	LOC_Os01g15860	pre-mRNA-splicing factor prp1, putative, expressed		4.16	4.05	0.11
R5_c01_01262_F	LOC_Os01g15880	retrotransposon protein, putative, unclassified		3.72	4.02	-0.3
R5_c01_01263_R	LOC_Os01g15890	retrotransposon protein, putative, unclassified, expressed		2.53	2.45	0.07
R5_c01_01264_R	LOC_Os01g15900	expressed protein	1	10.57	12.55	-1.97	d
R5_c01_01265_F	LOC_Os01g15910	UTP--glucose-1-phosphate uridylyltransferase family protein		2.54	2.87	-0.33
R5_c01_01266_R	LOC_Os01g15950	expressed protein	1	5.89	5.41	0.48
R5_c01_01267_F	LOC_Os01g15960	retrotransposon protein, putative, unclassified		2.51	2.36	0.14
R5_c01_01268_F	LOC_Os01g15970	expressed protein	1	5.52	5.31	0.2
R5_c01_01269_F	LOC_Os01g15979	gb protein, putative, expressed	1	11.31	11.22	0.09
R5_c01_01270_F	LOC_Os01g15990	expressed protein		2.15	1.91	0.24
R5_c01_01271_R	LOC_Os01g16000	expressed protein	1	11.5	11.41	0.08
R5_c01_01272_F	LOC_Os01g16010	BCAS2 protein, putative, expressed	1	11.72	11.38	0.34
R5_c01_01273_F	LOC_Os01g16020	geranylgeranyl hydrogenase, putative, expressed	1	10.28	10.02	0.26
R5_c01_01274_R	LOC_Os01g16030	ADP-ribosylation factor, putative, expressed	1	9.19	8.97	0.21
R5_c01_01275_R	LOC_Os01g16040	protein brittle-1, chloroplast precursor, putative, expressed	1	12.69	12.44	0.24
R5_c01_01276_R	LOC_Os01g16060	expressed protein	1	8.65	9.07	-0.41
R5_c01_01277_F	LOC_Os01g16070	conserved hypothetical protein	1	10.42	10.93	-0.51
R5_c01_01278_R	LOC_Os01g16080	expressed protein	1	12.12	11.52	0.6	u
R5_c01_01279_R	LOC_Os01g16090	RNA binding protein, putative, expressed	1	12.63	12.64	-0.00866667
R5_c01_01280_R	LOC_Os01g16100	translin family protein, expressed		2.71	2.56	0.15
R5_c01_01281_F	LOC_Os01g16110	la domain containing protein, expressed	1	8.13	7.72	0.41
R5_c01_01282_F	LOC_Os01g16120	zinc finger, C3HC4 type family protein, expressed	1	7.49	9.1	-1.6	d
R5_c01_01283_F	LOC_Os01g16124	retrotransposon protein, putative, unclassified, expressed	1	9.8	9.98	-0.18
R5_c01_01284_F	LOC_Os01g16140	expressed protein	1	8.3	9	-0.7	d
R5_c01_01285_R	LOC_Os01g16146	phenazine biosynthesis protein, putative, expressed	1	11.69	12.14	-0.45
R5_c01_01286_R	LOC_Os01g16152	peroxiredoxin-5, mitochondrial precursor, putative, expressed	1	12.67	12.65	0.02
R5_c01_01287_R	LOC_Os01g16170	PQ loop repeat family protein, expressed	1	14.2	14.09	0.1
R5_c01_01288_R	R01-TIGRv4S1-000511R		1	8.95	9.68	-0.72
R5_c01_01289_F	LOC_Os01g16180	MT-A70 family protein, expressed	1	12.55	12.58	-0.03
R5_c01_01290_F	LOC_Os01g16190	26S proteasome non-ATPase regulatory subunit 14, putative, expressed	1	11.61	11.03	0.57
R5_c01_01291_F	LOC_Os01g16200	protein Z, putative	1	5.81	4.87	0.94	u
R5_c01_01292_R	LOC_Os01g16210	ORFX, putative, expressed	1	9.5	8.92	0.57
R5_c01_01293_R	LOC_Os01g16220	sad1/unc-84-like protein 2, putative, expressed	1	10.23	9.82	0.41
R5_c01_01294_F	LOC_Os01g16230	protein kinase APK1A, chloroplast precursor, putative	1	7.31	7.34	-0.02
R5_c01_01295_R	LOC_Os01g16240	calmodulin, putative, expressed	1	12.96	12.78	0.18
R5_c01_01296_F	LOC_Os01g16250	expressed protein		4.29	4.76	-0.47
R5_c01_01297_R	LOC_Os01g16260	carbohydrate transporter/ sugar porter/ transporter, putative, expressed	1	12.23	11.45	0.77	u
R5_c01_01298_R	LOC_Os01g16280	hypothetical protein		3.03	3.95	-0.91
R5_c01_01299_F	LOC_Os01g16290	DNA gyrase subunit B, putative, expressed	1	10.23	10.55	-0.32
R5_c01_01300_F	LOC_Os01g16300	hypothetical protein		2.16	2.19	-0.03
R5_c01_01301_F	LOC_Os01g16310	glycosyl hydrolases family 31 protein, expressed	1	5.69	6.98	-1.29	d
R5_c01_01302_R	LOC_Os01g16320	plant-specific domain TIGR01570 family protein	1	5.57	6.24	-0.67	d
R5_c01_01303_F	LOC_Os01g16330	UBA/TS-N domain, putative, expressed	1	11.93	11.31	0.62	u
R5_c01_01304_F	LOC_Os01g16340	expressed protein	1	10.79	10.59	0.2
R5_c01_01305_R	LOC_Os01g16350	hydroxymethylglutaryl-CoA lyase, putative, expressed	1	12.95	12.43	0.51
R5_c01_01306_R	LOC_Os01g16354	rab proteins geranylgeranyltransferase component A, putative, expressed	1	11.24	10.79	0.45
R5_c01_01307_F	LOC_Os01g16360	hypothetical protein		2.97	3.03	-0.05
R5_c01_01308_F	LOC_Os01g16370	NBS-LRR type disease resistance protein, putative, expressed	1	7.07	6.11	0.95	u
R5_c01_01309_F	R01-TIGRv4S1-000495F			4.86	4.69	0.17
R5_c01_01310_R	LOC_Os01g16380	NBS-LRR disease resistance protein, putative		2.12	2.69	-0.57
R5_c01_01311_R	LOC_Os01g16390	NBS-LRR disease resistance protein, putative		2.42	3.06	-0.63	d
R5_c01_01312_F	LOC_Os01g16400	NBS-LRR disease resistance protein, putative, expressed		2.48	2.33	0.14
R5_c01_01313_R	LOC_Os01g16414	actin-like protein arp6, putative, expressed	1	10.49	10.39	0.09
R5_c01_01314_R	LOC_Os01g16430	multidomain cystatin, putative, expressed	1	13.82	13.42	0.39
R5_c01_01315_R	LOC_Os01g16440	hypothetical protein	1	8.61	9.08	-0.46
R5_c01_01316_F	LOC_Os01g16450	peroxidase 24 precursor, putative, expressed	1	12.67	8.3	4.36	u
R5_c01_01317_F	LOC_Os01g16470	phosphatidylinositol 3- and 4-kinase family protein, expressed		2.37	2.31	0.05
R5_c01_01318_R	LOC_Os01g16490	retrotransposon protein, putative, unclassified	1	12.78	13.29	-0.51
R5_c01_01319_F	LOC_Os01g16510	expressed protein	1	11.04	10.59	0.45
R5_c01_01320_R	LOC_Os01g16520	glutamyl-tRNA synthetase, cytoplasmic, putative, expressed	1	9.58	9.21	0.36
R5_c01_01321_R	LOC_Os01g16530	ATP-dependent Clp protease proteolytic subunit-like, putative, expressed	1	8.95	9.31	-0.35
R5_c01_01322_F	LOC_Os01g16540	NEDD8-activating enzyme E1 catalytic subunit, putative, expressed	1	10.2	9.87	0.32
R5_c01_01323_R	LOC_Os01g16550	expressed protein	1	12.01	12.31	-0.3
R5_c01_01324_R	LOC_Os01g16560	circumsporozoite protein precursor, putative		2.09	2.38	-0.29
R5_c01_01325_F	LOC_Os01g16580	retrotransposon protein, putative, Ty1-copia subclass		1.99	2.56	-0.56
R5_c01_01326_R	LOC_Os01g16590	hypothetical protein		2.23	2.18	0.04
R5_c01_01327_F	LOC_Os01g16600	expressed protein	1	6.88	6.83	0.05
R5_c01_01328_R	LOC_Os01g16610	early nodulin-like protein 1 precursor, putative		3.61	4.2	-0.59
R5_c01_01329_R	LOC_Os01g16620	expressed protein	1	11.91	11.04	0.86	u
R5_c01_01330_F	LOC_Os01g16630	hypothetical protein		2.02	2.04	-0.01
R5_c01_01331_R	LOC_Os01g16640	deleted in split hand/splt foot protein 1, putative, expressed	1	12.89	12.86	0.03
R5_c01_01332_F	LOC_Os01g16650	ubiquitin-conjugating enzyme X, putative, expressed	1	5.59	5.44	0.14
R5_c01_01333_R	LOC_Os01g16660	transposon protein, putative, unclassified	1	6.78	6.24	0.53
R5_c01_01334_F	LOC_Os01g16670	BSD domain containing protein, expressed	1	12.21	11.89	0.32
R5_c01_01335_F	LOC_Os01g16680	heat shock protein binding protein, putative, expressed	1	9.47	9.92	-0.45
R5_c01_01336_R	LOC_Os01g16700	retrotransposon protein, putative, LINE subclass		2.17	2.11	0.06
R5_c01_01337_F	LOC_Os01g16714	disulfide oxidoreductase/ monooxygenase/ oxidoreductase, putative, expressed	1	8.7	9.24	-0.53
R5_c01_01338_F	LOC_Os01g16730	ulp1 protease family, C-terminal catalytic domain containing protein, expressed		2.64	3.19	-0.54
R5_c01_01339_F	LOC_Os01g16750	disulfide oxidoreductase/ monooxygenase/ oxidoreductase, putative	1	7.62	8.35	-0.73	d
R5_c01_01340_F	R01-TIGRv4S1-000510F		1	11.74	12.57	-0.82	d
R5_c01_01341_R	LOC_Os01g16760	hypothetical protein		3.8	4.27	-0.47
R5_c01_01342_F	LOC_Os01g16770	alpha-expansin 10 precursor, putative, expressed		2.77	3.55	-0.77	d
R5_c01_01343_R	LOC_Os01g16810	DNA binding protein, putative, expressed		2.53	2.59	-0.06
R5_c01_01344_F	LOC_Os01g16830	transposon protein, putative, Mariner sub-class		1.96	1.96	-0.004
R5_c01_01345_R	LOC_Os01g16840	microneme protein Sm70, putative		2.42	3.6	-1.17
R5_c01_01346_F	R01-TIGRv4S1-000513F		1	13.04	13.85	-0.8	d
R5_c01_01347_R	LOC_Os01g16850	retrotransposon protein, putative, unclassified	1	7.81	7.47	0.34
R5_c01_01348_R	LOC_Os01g16860	AGO4-2, putative		3.04	3.67	-0.63
R5_c01_01349_R	LOC_Os01g16870	argonaute-like protein, putative, expressed	1	14.68	14.29	0.39
R5_c01_01350_F	R01-TIGRv4S1-000514F			3.39	2.82	0.56
R5_c01_01351_R	LOC_Os01g16880	expressed protein	1	9	8.37	0.62	u
R5_c01_01352_R	LOC_Os01g16890	60S ribosomal protein L30, putative, expressed	1	13.42	12.94	0.47
R5_c01_01353_F	LOC_Os01g16900	3-isopropylmalate dehydrogenase, chloroplast precursor, putative, expressed	1	13	12.43	0.57
R5_c01_01354_R	LOC_Os01g16910	mitochondrial import receptor subunit TOM40 homolog 1, putative, expressed	1	8.87	8.53	0.33
R5_c01_01355_F	LOC_Os01g16920	embryonic protein DC-8, putative, expressed	1	6.89	6.53	0.35
R5_c01_01356_R	LOC_Os01g16930	presenilin, putative, expressed	1	11.36	10.88	0.48
R5_c01_01357_R	LOC_Os01g16940	histidine biosynthesis bifunctional protein hisIE, chloroplast precursor, putative, expressed	1	11.68	11.76	-0.07
R5_c01_01358_F	LOC_Os01g16950	protein binding protein, putative, expressed	1	10.78	11.36	-0.58
R5_c01_01359_R	LOC_Os01g16960	pyruvate kinase, cytosolic isozyme, putative, expressed	1	11.67	11.16	0.51
R5_c01_01360_R	LOC_Os01g16970	protein kinase C substrate 80K-H, putative, expressed	1	9.07	9.06	0.01
R5_c01_01361_R	LOC_Os01g16980	expressed protein	1	11.7	12.57	-0.87	d
R5_c01_01362_F	LOC_Os01g16990	expressed protein		4.41	4.92	-0.51
R5_c01_01363_F	LOC_Os01g17000	expressed protein		3.13	2.92	0.2
R5_c01_01364_R	LOC_Os01g17010	phospholipid-transporting ATPase 1, putative, expressed	1	11.74	11.68	0.05
R5_c01_01365_F	LOC_Os01g17020	expressed protein	1	9.02	9.09	-0.07
R5_c01_01366_F	LOC_Os01g17030	chaperone protein dnaJ 72, putative		2.25	2.22	0.03
R5_c01_01367_F	LOC_Os01g17040	chaperone protein dnaJ 72, putative, expressed	1	8.58	8.45	0.13
R5_c01_01368_R	LOC_Os01g17050	VQ, putative, expressed	1	12.4	11.72	0.68	u
R5_c01_01369_R	R01-TIGRv4S1-000537R		1	4.95	5.72	-0.77	d
R5_c01_01370_R	LOC_Os01g17060	expressed protein	1	10.67	11.11	-0.44
R5_c01_01371_F	LOC_Os01g17070	expressed protein	1	9.02	8.45	0.56
R5_c01_01372_R	LOC_Os01g17080	transposon protein, putative, Mutator sub-class		2.18	2.82	-0.64	d
R5_c01_01373_R	LOC_Os01g17090	retrotransposon protein, putative, unclassified		3.13	2.33	0.8
R5_c01_01374_F	LOC_Os01g17100	hypothetical protein		1.95	2.12	-0.16
R5_c01_01375_F	LOC_Os01g17130	disease resistance protein, putative		2.51	2.59	-0.07
R5_c01_01376_F	LOC_Os01g17150	50S ribosomal protein L40, chloroplast precursor, putative, expressed	1	14.22	14.45	-0.22
R5_c01_01377_F	LOC_Os01g17160	palmitoyltransferase ZDHHC9, putative, expressed	1	8.5	7.78	0.71	u
R5_c01_01378_F	LOC_Os01g17170	magnesium-protoporphyrin IX monomethyl ester cyclase,chloroplast precursor, putative, expressed	1	13.45	14.04	-0.58	d
R5_c01_01379_F	LOC_Os01g17180	COP9 signalosome complex subunit 2, putative, expressed	1	10.54	10.15	0.39
R5_c01_01380_F	LOC_Os01g17190	calmodulin, putative, expressed	1	14.5	13.53	0.96	u
R5_c01_01381_R	LOC_Os01g17214	carbohydrate transporter/ sugar porter/ transporter, putative, expressed	1	11.44	12.07	-0.62	d
R5_c01_01382_F	LOC_Os01g17240	sialin, putative, expressed	1	14.94	14.78	0.15
R5_c01_01383_R	LOC_Os01g17250	BRASSINOSTEROID INSENSITIVE 1-associated receptor kinase 1 precursor, putative, expressed	1	12.08	11.94	0.14
R5_c01_01384_F	LOC_Os01g17260	transcription factor HBP-1b, putative, expressed	1	11.5	11.15	0.35
R5_c01_01385_R	LOC_Os01g17279	histone mRNA exonuclease 1, putative, expressed	1	11.95	11.79	0.15
R5_c01_01386_F	LOC_Os01g17300	hypothetical protein		3.18	2.7	0.47
R5_c01_01387_R	LOC_Os01g17310	retrotransposon protein, putative, unclassified	1	8.22	8.88	-0.66
R5_c01_01388_F	LOC_Os01g17320	DNA-binding protein, putative, expressed	1	8.59	7.36	1.22	u
R5_c01_01389_R	LOC_Os01g17330	eukaryotic translation initiation factor 6, putative, expressed		1.92	1.92	0.00266667
R5_c01_01390_R	R01-TIGRv4S1-000546R			3.98	5.34	-1.35
R5_c01_01391_F	LOC_Os01g17390	cyclin-like F-box, putative, expressed	1	13.41	13.75	-0.33
R5_c01_01392_R	LOC_Os01g17396	expressed protein	1	13.44	13.03	0.41
R5_c01_01393_R	LOC_Os01g17402	cyclin-A2, putative, expressed	1	7.01	6.79	0.22
R5_c01_01394_F	LOC_Os01g17410	hypothetical protein		3.13	4.09	-0.96	d
R5_c01_01395_R	LOC_Os01g17420	conserved hypothetical protein	1	6.9	7.11	-0.21
R5_c01_01396_R	LOC_Os01g17430	coatomer subunit beta, putative, expressed	1	11.4	10.67	0.72	u
R5_c01_01397_R	LOC_Os01g17470	blue copper protein precursor, putative, expressed	1	10.62	11.52	-0.89	d
R5_c01_01398_R	LOC_Os01g17980	hypothetical protein		2.34	2.3	0.03
R5_c01_01399_F	LOC_Os01g17990	conserved hypothetical protein		3.64	3.31	0.33
R5_c01_01400_F	LOC_Os01g18010	hypothetical protein		2.09	2.1	-0.007
R5_c01_01401_R	LOC_Os01g18020	retrotransposon protein, putative, unclassified		2.5	1.94	0.56
R5_c01_01402_R	LOC_Os01g18050	tubulin beta-1 chain, putative, expressed	1	10.9	10.71	0.19
R5_c01_01403_R	LOC_Os01g18060	expressed protein	1	7.1	6.69	0.4
R5_c01_01404_F	LOC_Os01g18070	transcription factor APFI, putative, expressed	1	12.79	12.7	0.08
R5_c01_01405_F	LOC_Os01g18080	tyrosine-protein phosphatase non-receptor type 23, putative, expressed	1	12.41	12.62	-0.2
R5_c01_01406_F	LOC_Os01g18090	expressed protein	1	6.64	6.33	0.3
R5_c01_01407_R	LOC_Os01g18100	rhomboid domain containing 1, putative, expressed	1	9.64	9.29	0.34
R5_c01_01408_F	LOC_Os01g18110	dihydroflavonol-4-reductase, putative, expressed	1	5.14	6.06	-0.92	d
R5_c01_01409_F	LOC_Os01g18120	dihydroflavonol-4-reductase, putative, expressed	1	6.67	6.68	-0.01
R5_c01_01410_F	LOC_Os01g18130	hypothetical protein		1.91	1.91	0.000333333
R5_c01_01411_F	LOC_Os01g18140	expressed protein		4.25	3.98	0.27
R5_c01_01412_F	LOC_Os01g18150	protein kinase, putative		4.65	4.92	-0.27
R5_c01_01413_R	LOC_Os01g18170	rhicadhesin receptor precursor, putative, expressed	1	6.73	6.68	0.04
R5_c01_01414_F	LOC_Os01g18200	transposon protein, putative, CACTA, En/Spm sub-class		2.19	2.25	-0.06
R5_c01_01415_F	LOC_Os01g18210	peptidyl-prolyl cis-trans isomerase, chloroplast precursor, putative, expressed	1	13.15	12.58	0.57
R5_c01_01416_R	LOC_Os01g18220	expressed protein	1	8.56	7.49	1.06	u
R5_c01_01417_R	LOC_Os01g18230	FAD-linked oxidoreductase BG60, putative, expressed	1	7.95	7.81	0.14
R5_c01_01418_F	R01-TIGRv4S1-000542F			2.38	2.31	0.07
R5_c01_01419_R	LOC_Os01g18240	MYB2, putative, expressed	1	8.62	8.52	0.1
R5_c01_01420_F	LOC_Os01g18280	SNF7 family protein, expressed	1	10.34	10.45	-0.1
R5_c01_01421_F	R01-TIGRv4S1-000544F			3.05	2.34	0.71
R5_c01_01422_R	LOC_Os01g18290	basic helix-loop-helix dimerisation region bHLH, putative, expressed	1	14.28	13.08	1.19	u
R5_c01_01423_F	LOC_Os01g18300	hypothetical protein		3.33	2.18	1.15	u
R5_c01_01424_F	LOC_Os01g18320	protoporphyrinogen oxidase, chloroplast precursor, putative, expressed	1	5.09	5.6	-0.51
R5_c01_01425_F	LOC_Os01g18330	hypothetical protein		2.66	2.68	-0.01
R5_c01_01426_F	LOC_Os01g18350	hypothetical protein		2.96	2.97	-0.009
R5_c01_01427_F	LOC_Os01g18360	OsIAA4 - Auxin-responsive Aux/IAA gene family member, expressed	1	5.65	5.06	0.59	u
R5_c01_01428_R	LOC_Os01g18370	hypothetical protein		2.28	2.44	-0.15
R5_c01_01429_F	R01-TIGRv4S1-000547F		1	8.96	9.04	-0.08
R5_c01_01430_R	LOC_Os01g18390	hypothetical protein		2.48	3.04	-0.55
R5_c01_01431_R	LOC_Os01g18400	endochitinase 1 precursor, putative, expressed	1	9.47	8.83	0.64	u
R5_c01_01432_F	LOC_Os01g18420	MADS-box transcription factor PHERES2, putative		2.33	2.61	-0.27
R5_c01_01433_F	LOC_Os01g18440	MADS-box transcription factor PHERES2, putative		2.77	2.49	0.27
R5_c01_01434_R	LOC_Os01g18450	expressed protein		3.63	3	0.63	u
R5_c01_01435_R	LOC_Os01g18460	hypothetical protein		3.08	2.1	0.98	u
R5_c01_01436_F	R01-TIGRv4S1-000548F		1	4.12	5.66	-1.54
R5_c01_01437_R	LOC_Os01g18490	hypothetical protein		2.15	2.25	-0.09
R5_c01_01438_R	LOC_Os01g18500	hypothetical protein		2.64	2.34	0.29
R5_c01_01439_R	LOC_Os01g18530	hypothetical protein		4.44	4.54	-0.1
R5_c01_01440_R	LOC_Os01g18560	transposon protein, putative, CACTA, En/Spm sub-class		2.85	3.94	-1.08	d
R5_c01_01441_F	LOC_Os01g18584	OsWRKY9 - Superfamily of rice TFs having WRKY and zinc finger domains, expressed	1	7.92	7.18	0.74	u
R5_c01_01442_R	R01-TIGRv4S1-000564R			2.98	2.56	0.42
R5_c01_01443_F	LOC_Os01g18610	retrotransposon protein, putative, unclassified		2.99	2.21	0.78
R5_c01_01444_F	R01-TIGRv4S1-000551F		1	5.14	5.42	-0.28
R5_c01_01445_R	LOC_Os01g18620	transferase family protein, expressed	1	9.64	9.96	-0.31
R5_c01_01446_R	LOC_Os01g18630	retrotransposon protein, putative, SINE subclass, expressed	1	13.32	13.49	-0.17
R5_c01_01447_R	LOC_Os01g18640	isopenicillin N epimerase, putative, expressed	1	13.52	13.3	0.22
R5_c01_01448_R	LOC_Os01g18650	transposon protein, putative, unclassified		2.95	2.93	0.01
R5_c01_01449_F	LOC_Os01g18660	isopenicillin N epimerase, putative, expressed	1	9.14	9.07	0.06
R5_c01_01450_F	R01-TIGRv4S1-000553F		1	6.35	4.85	1.49	u
R5_c01_01451_R	LOC_Os01g18670	multidrug resistance protein 17, putative, expressed	1	9.42	10.26	-0.83	d
R5_c01_01452_R	LOC_Os01g18710	hypothetical protein		1.93	2.57	-0.63
R5_c01_01453_F	LOC_Os01g18720	hypothetical protein		2.31	2.22	0.09
R5_c01_01454_R	LOC_Os01g18744	3-N-debenzoyl-2-deoxytaxol N-benzoyltransferase, putative, expressed	1	8.59	7.79	0.8	u
R5_c01_01455_R	LOC_Os01g18780	fibroin heavy chain precursor, putative		2.25	2.36	-0.11
R5_c01_01456_F	LOC_Os01g18790	conserved hypothetical protein		2.57	2.18	0.38
R5_c01_01457_F	LOC_Os01g18800	CBL-interacting serine/threonine-protein kinase 1, putative, expressed	1	15.23	14.95	0.28
R5_c01_01458_R	LOC_Os01g18810	hypothetical protein		3.48	4.43	-0.94	d
R5_c01_01459_R	LOC_Os01g18830	hypothetical protein		2.56	3.16	-0.59	d
R5_c01_01460_F	LOC_Os01g18840	plant IF-like protein, putative, expressed	1	10.34	11.48	-1.14	d
R5_c01_01461_F	LOC_Os01g18850	squamosa promoter-binding-like protein 12, putative, expressed	1	10.96	10.38	0.57
R5_c01_01462_R	LOC_Os01g18860	S-adenosylmethionine synthetase 1, putative, expressed	1	11.94	11.11	0.82
R5_c01_01463_R	LOC_Os01g18870	DNA binding protein, putative, expressed	1	6.1	3.97	2.13	u
R5_c01_01464_F	LOC_Os01g18880	expressed protein	1	8.88	8.75	0.13
R5_c01_01465_R	LOC_Os01g18890	peroxidase E5, putative		2.24	2.06	0.17
R5_c01_01466_R	LOC_Os01g18900	stigma specific peroxidase precursor, putative	1	12.52	12.72	-0.2
R5_c01_01467_R	LOC_Os01g18910	peroxidase N precursor, putative	1	5.77	8.15	-2.37	d
R5_c01_01468_R	LOC_Os01g18920	protein dimerization, putative		2.45	2.06	0.38
R5_c01_01469_R	LOC_Os01g18930	peroxidase 1 precursor, putative	1	7.4	8.92	-1.52	d
R5_c01_01470_R	LOC_Os01g18940	hypothetical protein		2	1.99	0.01
R5_c01_01471_R	LOC_Os01g18950	cationic peroxidase 1 precursor, putative		4.16	4.33	-0.17
R5_c01_01472_F	LOC_Os01g18960	hypothetical protein		2.22	1.9	0.31
R5_c01_01473_R	LOC_Os01g18970	peroxidase 28 precursor, putative		4.2	4.41	-0.2
R5_c01_01474_R	LOC_Os01g19010	hypothetical protein	1	6.58	7.58	-1	d
R5_c01_01475_R	LOC_Os01g19020	peroxidase 1 precursor, putative, expressed	1	14.37	15.13	-0.76	d
R5_c01_01476_R	LOC_Os01g19080	ligA, putative	1	5.86	6.45	-0.59	d
R5_c01_01477_R	LOC_Os01g19120	expressed protein		2.79	2.03	0.76
R5_c01_01478_R	LOC_Os01g19130	protein phosphatase 2C isoform beta, putative, expressed	1	10.99	10.62	0.36
R5_c01_01479_R	LOC_Os01g19140	O-sialoglycoprotein endopeptidase, putative, expressed	1	9.59	9.86	-0.26
R5_c01_01480_R	LOC_Os01g19160	receptor-like protein kinase 5 precursor, putative, expressed	1	7.15	6.08	1.06	u
R5_c01_01481_F	LOC_Os01g19150	glycogen synthase kinase-3 homolog MsK-1, putative, expressed	1	10.8	11.18	-0.37
R5_c01_01482_F	LOC_Os01g19170	polygalacturonase precursor, putative, expressed	1	10.77	10.42	0.34
R5_c01_01483_F	LOC_Os01g19220	beta-D-xylosidase, putative, expressed	1	8.11	8.1	0.01
R5_c01_01484_F	LOC_Os01g19230	conserved hypothetical protein		5.18	5.41	-0.22
R5_c01_01485_F	LOC_Os01g19240	mtN21-like protein, putative, expressed		1.94	2.16	-0.22
R5_c01_01486_F	LOC_Os01g19260	cell Division Protein AAA ATPase family, putative, expressed	1	8.88	4.93	3.95	u
R5_c01_01487_F	LOC_Os01g19270	expressed protein	1	8.54	8.7	-0.15
R5_c01_01488_R	LOC_Os01g19280	expressed protein		2.78	3.24	-0.46
R5_c01_01489_F	LOC_Os01g19290	nodulin-like protein, putative, expressed		6.07	4.02	2.05	u
R5_c01_01490_R	LOC_Os01g19310	retrotransposon protein, putative, unclassified	1	6.22	6.17	0.04
R5_c01_01491_F	LOC_Os01g19320	hypothetical protein		4.24	4.68	-0.44
R5_c01_01492_F	LOC_Os01g19330	cpm7, putative, expressed	1	6.33	5.55	0.78	u
R5_c01_01493_R	LOC_Os01g19350	hypothetical protein		2.19	2.16	0.03
R5_c01_01494_R	LOC_Os01g19370	retrotransposon protein, putative, unclassified		2.4	2.41	-0.01
R5_c01_01495_F	LOC_Os01g19380	vegetative storage protein, putative		2.99	2.82	0.17
R5_c01_01496_R	LOC_Os01g19390	glycerol-3-phosphate acyltransferase 1, putative	1	6.25	6.66	-0.41
R5_c01_01497_F	LOC_Os01g19400	expressed protein	1	11.15	11.12	0.03
R5_c01_01498_R	LOC_Os01g19410	expressed protein	1	13.55	13.72	-0.17
R5_c01_01499_R	LOC_Os01g19420	expressed protein		3.14	2.34	0.79
R5_c01_01500_R	LOC_Os01g19430	Werner syndrome ATP-dependent helicase, putative, expressed		2.34	2	0.34
R5_c01_01501_F	LOC_Os01g19440	pectinesterase-2 precursor, putative		1.88	2.16	-0.28
R5_c01_01502_R	LOC_Os01g19450	ATP-citrate synthase subunit 1, putative, expressed		4.37	3.78	0.58	u
R5_c01_01503_F	LOC_Os01g19460	retrotransposon protein, putative, unclassified, expressed		3.12	2.18	0.94
R5_c01_01504_R	LOC_Os01g19470	nodal modulator 1 precursor, putative, expressed	1	12.52	12.17	0.35
R5_c01_01505_F	LOC_Os01g19480	kelch motif family protein, expressed	1	6.6	6.27	0.32
R5_c01_01506_R	LOC_Os01g19490	tetratricopeptide-like helical, putative, expressed	1	6.03	4.79	1.23	u
R5_c01_01507_F	R01-TIGRv4S1-000568F			2.96	2.75	0.2
R5_c01_01508_R	LOC_Os01g19500	hypothetical protein		3.66	4.64	-0.97
R5_c01_01509_F	R01-TIGRv4S1-000569F			4.29	2.91	1.38	u
R5_c01_01510_R	LOC_Os01g19510	conserved hypothetical protein	1	7.75	7.45	0.29
R5_c01_01511_R	LOC_Os01g19529	expressed protein	1	5.9	6.45	-0.55
R5_c01_01512_R	LOC_Os01g19548	tetratricopeptide-like helical, putative, expressed	1	5.75	5.01	0.73	u
R5_c01_01513_R	LOC_Os01g19570	hypothetical protein	1	5.51	5.72	-0.2
R5_c01_01514_F	LOC_Os01g19580	hypothetical protein		2.56	2.16	0.4
R5_c01_01515_R	LOC_Os01g19610	expressed protein	1	13.45	13.45	-0.00233333
R5_c01_01516_F	LOC_Os01g19630	expressed protein	1	7.86	8.12	-0.25
R5_c01_01517_R	R01-TIGRv4S1-000588R		1	6.94	7.66	-0.72	d
R5_c01_01518_F	LOC_Os01g19670	expressed protein		2.21	2.08	0.13
R5_c01_01519_F	LOC_Os01g19680	retrotransposon protein, putative, unclassified	1	5.37	5.88	-0.51
R5_c01_01520_F	LOC_Os01g19694	homeobox protein OSH1, putative, expressed		1.96	1.95	0.01
R5_c01_01521_R	LOC_Os01g19710	transposon protein, putative, CACTA, En/Spm sub-class	1	5.29	6.29	-0.99	d
R5_c01_01522_R	LOC_Os01g19720	transposon protein, putative, CACTA, En/Spm sub-class		2.75	1.89	0.85
R5_c01_01523_F	R01-TIGRv4S1-000572F		1	10.93	10.97	-0.04
R5_c01_01524_F	R01-TIGRv4S1-000573F		1	7.16	6.98	0.18
R5_c01_01525_R	LOC_Os01g19730	hypothetical protein		2.08	2.06	0.01
R5_c01_01526_R	LOC_Os01g19740	CP12-1, putative, expressed	1	17.74	17.17	0.56
R5_c01_01527_F	LOC_Os01g19750	acidic endochitinase precursor, putative, expressed		4	3.69	0.3
R5_c01_01528_F	LOC_Os01g19760	expressed protein	1	7.51	7.54	-0.03
R5_c01_01529_R	LOC_Os01g19770	stress-inducible membrane pore protein, putative, expressed		3.35	3.36	-0.00866667
R5_c01_01530_F	LOC_Os01g19780	conserved hypothetical protein		2.83	3.17	-0.33
R5_c01_01531_F	LOC_Os01g19790	hypothetical protein		1.94	1.97	-0.02
R5_c01_01532_R	LOC_Os01g19800	PIT1, putative, expressed	1	9.44	9.38	0.06
R5_c01_01533_F	LOC_Os01g19820	universal stress protein, putative, expressed	1	8.55	10.12	-1.57	d
R5_c01_01534_R	LOC_Os01g19840	60S ribosomal protein L29, putative, expressed	1	12.68	13.28	-0.59	d
R5_c01_01535_R	LOC_Os01g19850	cation-chloride co-transporter, putative, expressed		3.93	3.65	0.27
R5_c01_01536_R	LOC_Os01g19860	expressed protein		4.68	3.43	1.25	u
R5_c01_01537_F	LOC_Os01g19870	expressed protein	1	10.15	10.05	0.1
R5_c01_01538_F	LOC_Os01g19880	expressed protein	1	6.48	5.87	0.61	u
R5_c01_01539_F	LOC_Os01g19940	negatively light-regulated protein, putative, expressed	1	12.45	13.33	-0.87	d
R5_c01_01540_R	LOC_Os01g19950	hypothetical protein	1	6.69	7.13	-0.44
R5_c01_01541_F	LOC_Os01g19970	myb-like transcription factor, putative, expressed		2.6	2.58	0.01
R5_c01_01542_F	LOC_Os01g19980	hypothetical protein		4.05	4.33	-0.27
R5_c01_01543_R	LOC_Os01g19990	expressed protein		2.25	2.2	0.05
R5_c01_01544_R	LOC_Os01g20000	conserved hypothetical protein		2.52	2.44	0.07
R5_c01_01545_R	LOC_Os01g20010	hypothetical protein	1	6.06	6.32	-0.26
R5_c01_01546_F	LOC_Os01g20020	hypothetical protein		2.62	2.84	-0.22
R5_c01_01547_F	LOC_Os01g20030	expressed protein		5.16	4.14	1.02	u
R5_c01_01548_F	LOC_Os01g20060	conserved hypothetical protein	1	5.52	5.95	-0.42
R5_c01_01549_F	LOC_Os01g20100	expressed protein		2.48	2.85	-0.37
R5_c01_01550_F	LOC_Os01g20110	expressed protein	1	7.38	7.88	-0.49
R5_c01_01551_R	LOC_Os01g20120	expressed protein	1	11.62	12.28	-0.66	d
R5_c01_01552_R	LOC_Os01g20140	latency associated nuclear antigen, putative	1	7.69	8.4	-0.7	d
R5_c01_01553_R	LOC_Os01g20160	cation transporter HKT8, putative, expressed	1	6.76	6.66	0.09
R5_c01_01554_F	LOC_Os01g20170	hypothetical protein		1.92	1.94	-0.02
R5_c01_01555_F	LOC_Os01g20700	hypothetical protein		3.49	3.31	0.17
R5_c01_01556_R	R01-TIGRv4S1-000601R			2.93	3.01	-0.07
R5_c01_01557_F	LOC_Os01g20720	CC-NBS-LRR, putative, expressed	1	6.01	4.77	1.24	u
R5_c01_01558_R	LOC_Os01g20730	expressed protein		4.18	4.93	-0.74	d
R5_c01_01559_F	LOC_Os01g20750	hypothetical protein		2.12	3.45	-1.32	d
R5_c01_01560_R	LOC_Os01g20770	hypothetical protein	1	7.81	7.79	0.02
R5_c01_01561_F	LOC_Os01g20780	anther-specific protein SF18 precursor, putative, expressed		4.46	2.12	2.34	u
R5_c01_01562_R	LOC_Os01g20810	hypothetical protein		2.27	2.31	-0.04
R5_c01_01563_R	R01-TIGRv4S1-000602R		1	11.3	13.12	-1.81	d
R5_c01_01564_F	LOC_Os01g20830	heavy metal-associated domain containing protein, expressed	1	12.21	13.91	-1.7	d
R5_c01_01565_F	LOC_Os01g20840	triacylglycerol lipase, putative, expressed	1	12.49	12.76	-0.26
R5_c01_01566_R	LOC_Os01g20850	conserved hypothetical protein		4.67	4.48	0.19
R5_c01_01567_R	LOC_Os01g20860	phospholipase D. Active site motif family protein, expressed	1	10.45	10.39	0.05
R5_c01_01568_F	LOC_Os01g20870	hypothetical protein		2.96	2.8	0.15
R5_c01_01569_F	LOC_Os01g20880	OsWAK3 - OsWAK receptor-like cytoplasmic kinase (OsWAK-RLCK), expressed	1	5.45	5.21	0.24
R5_c01_01570_F	LOC_Os01g20890	expressed protein	1	11.22	11.57	-0.34
R5_c01_01571_R	R01-TIGRv4S1-000605R		1	7.21	8.17	-0.95	d
R5_c01_01572_R	LOC_Os01g20894	expressed protein	1	9.75	11.44	-1.69	d
R5_c01_01573_F	R01-TIGRv4S1-000588F		1	5.19	6.95	-1.75	d
R5_c01_01574_F	LOC_Os01g20900	OsWAK4 - OsWAK receptor-like cytoplasmic kinase (OsWAK-RLCK), expressed	1	7.77	7.51	0.26
R5_c01_01575_F	LOC_Os01g20910	RING-H2 finger protein ATL2L, putative, expressed	1	10.8	10.52	0.27
R5_c01_01576_F	LOC_Os01g20920	hypothetical protein		5.07	5.47	-0.4
R5_c01_01577_R	R01-TIGRv4S1-000607R		1	5.67	5.87	-0.19
R5_c01_01578_F	LOC_Os01g20930	RING-H2 finger protein ATL3F, putative, expressed	1	7.23	7.28	-0.05
R5_c01_01579_F	LOC_Os01g20940	PHS1, putative, expressed	1	9.85	9.69	0.15
R5_c01_01580_R	LOC_Os01g20950	flavonol 4-sulfotransferase, putative, expressed		4.11	4.9	-0.79
R5_c01_01581_F	LOC_Os01g20960	hypothetical protein		1.99	2	-0.00466667
R5_c01_01582_F	LOC_Os01g20970	c/VIF2, putative, expressed		2.44	2.37	0.07
R5_c01_01583_R	LOC_Os01g20980	pectinesterase-1 precursor, putative, expressed		4.18	3.44	0.74
R5_c01_01584_R	LOC_Os01g21000	retrotransposon protein, putative, unclassified		2.81	2.21	0.59
R5_c01_01585_F	LOC_Os01g21010	conserved hypothetical protein		2.75	2.69	0.06
R5_c01_01586_F	LOC_Os01g21020	hypothetical protein		3.23	3.76	-0.52
R5_c01_01587_F	LOC_Os01g21034	pectinesterase-2 precursor, putative, expressed	1	10.3	11.36	-1.06	d
R5_c01_01588_R	LOC_Os01g21050	tetratricopeptide-like helical, putative		3.69	3.77	-0.07
R5_c01_01589_F	LOC_Os01g21060	hypothetical protein		2.36	2.16	0.2
R5_c01_01590_F	LOC_Os01g21070	endoglucanase 1 precursor, putative, expressed		2.36	2.29	0.06
R5_c01_01591_F	LOC_Os01g21100	expressed protein		2.87	3.24	-0.37
R5_c01_01592_F	LOC_Os01g21110	hypothetical protein		2.27	1.92	0.34
R5_c01_01593_F	LOC_Os01g21120	ethylene-responsive factor-like protein 1, putative, expressed	1	9.11	7.2	1.91	u
R5_c01_01594_F	LOC_Os01g21130	expressed protein		2.2	1.93	0.27
R5_c01_01595_R	R01-TIGRv4S1-000610R			3.9	4.31	-0.4
R5_c01_01596_R	LOC_Os01g21144	expressed protein		3.26	2.32	0.93	u
R5_c01_01597_R	LOC_Os01g21160	dihydrolipoyllysine-residue acetyltransferase component of pyruvatedehydrogenase complex, putative, expressed	1	12.04	11.89	0.14
R5_c01_01598_F	LOC_Os01g21170	hypothetical protein		3.05	3.08	-0.03
R5_c01_01599_R	LOC_Os01g21180	ligatin, putative, expressed	1	11.99	12.14	-0.14
R5_c01_01600_R	LOC_Os01g21190	SWIM zinc finger family protein	1	7.28	8.31	-1.02	d
R5_c01_01601_R	LOC_Os01g21200	hypothetical protein		3.03	2.39	0.63
R5_c01_01602_F	LOC_Os01g21230	cytochrome c oxidoreductase, putative		2.23	2.1	0.13
R5_c01_01603_F	LOC_Os01g21240	MLA6 protein, putative, expressed	1	6.59	5.22	1.37	u
R5_c01_01604_R	LOC_Os01g21250	protein induced upon tuberization, putative, expressed	1	17.62	15.95	1.66	u
R5_c01_01605_R	LOC_Os01g21260	hypothetical protein		2.24	2.19	0.05
R5_c01_01606_F	LOC_Os01g21270	retrotransposon protein, putative, unclassified		2.21	2.17	0.04
R5_c01_01607_R	LOC_Os01g21280	conserved hypothetical protein		4.9	4.69	0.2
R5_c01_01608_F	LOC_Os01g21300	catalytic/ hydrolase, putative, expressed		3.53	3.97	-0.43
R5_c01_01609_F	LOC_Os01g21310	conserved hypothetical protein	1	5.18	4.93	0.25
R5_c01_01610_R	LOC_Os01g21320	UDP-glucuronic acid decarboxylase 1, putative, expressed	1	12.13	11.44	0.68	u
R5_c01_01611_R	LOC_Os01g21350	retrotransposon protein, putative, unclassified		3.9	5.12	-1.22	d
R5_c01_01612_R	LOC_Os01g21370	hypothetical protein		2.37	2.58	-0.21
R5_c01_01613_R	LOC_Os01g21380	sarcosine oxidase, putative, expressed		2.31	2.3	0.01
R5_c01_01614_R	LOC_Os01g21410	expressed protein	1	12.15	12.41	-0.25
R5_c01_01615_F	LOC_Os01g21420	pre-mRNA-splicing factor SF2, putative, expressed	1	12.74	12.72	0.02
R5_c01_01616_F	LOC_Os01g21430	hypothetical protein		1.97	1.94	0.02
R5_c01_01617_F	LOC_Os01g21440	expressed protein	1	14.01	14	0.00166667
R5_c01_01618_F	LOC_Os01g21450	expressed protein	1	14.28	14.2	0.08
R5_c01_01619_R	LOC_Os01g21480	transposon protein, putative, CACTA, En/Spm sub-class		1.94	2.64	-0.7
R5_c01_01620_F	LOC_Os01g21520	catalytic/ hydrolase, putative	1	9.08	8.72	0.36
R5_c01_01621_F	LOC_Os01g21560	monoglyceride lipase, putative, expressed	1	14.2	13.79	0.41
R5_c01_01622_F	LOC_Os01g21580	catalytic/ hydrolase, putative	1	8.54	8.3	0.23
R5_c01_01623_R	R01-TIGRv4S1-000617R		1	6.79	7.07	-0.28
R5_c01_01624_F	LOC_Os01g21590	expressed protein		2.5	2.1	0.4
R5_c01_01625_F	LOC_Os01g21610	chaperone-activity of bc1 complex-like, mitochondrial precursor, putative, expressed	1	10.73	10.17	0.56
R5_c01_01626_F	LOC_Os01g21620	conserved hypothetical protein		1.96	1.95	0.00466667
R5_c01_01627_F	LOC_Os01g21630	carboxylic ester hydrolase, putative, expressed	1	5.6	5.95	-0.34
R5_c01_01628_F	LOC_Os01g21640	expressed protein	1	5.06	6.08	-1.01	d
R5_c01_01629_R	LOC_Os01g21650	expressed protein		2.36	1.96	0.4
R5_c01_01630_F	LOC_Os01g21660	hypothetical protein		1.96	2.03	-0.06
R5_c01_01631_R	LOC_Os01g21670	expressed protein		2.33	2.27	0.06
R5_c01_01632_R	LOC_Os01g21680	hypothetical protein		2.62	2.56	0.05
R5_c01_01633_F	LOC_Os01g21710	conserved hypothetical protein		2.97	3.81	-0.84	d
R5_c01_01634_R	LOC_Os01g21720	retrotransposon protein, putative, Ty3-gypsy subclass		2.33	3.01	-0.67	d
R5_c01_01635_R	LOC_Os01g21740	expressed protein		2.12	2.18	-0.06
R5_c01_01636_R	LOC_Os01g21750	hypothetical protein		3.94	3.89	0.05
R5_c01_01637_F	LOC_Os01g21760	retrotransposon protein, putative, unclassified		1.9	1.93	-0.02
R5_c01_01638_F	R01-TIGRv4S1-000607F		1	10.52	11.6	-1.07	d
R5_c01_01639_F	LOC_Os01g21780	hypothetical protein		2.94	2.28	0.65
R5_c01_01640_F	LOC_Os01g21800	hypothetical protein		3.07	3.19	-0.12
R5_c01_01641_F	LOC_Os01g21810	hypothetical protein		2.79	2.47	0.32
R5_c01_01642_R	LOC_Os01g21820	preprotein translocase secA subunit, chloroplast precursor, putative, expressed	1	9.55	10.07	-0.52
R5_c01_01643_R	LOC_Os01g21830	hypothetical protein		2.5	3.66	-1.15
R5_c01_01644_R	LOC_Os01g21850	protein binding protein, putative, expressed	1	8.24	8.24	-0.00266667
R5_c01_01645_F	LOC_Os01g21860	expressed protein	1	9.98	10.21	-0.22
R5_c01_01646_R	LOC_Os01g21870	expressed protein	1	5.45	6.15	-0.7	d
R5_c01_01647_R	LOC_Os01g21880	expressed protein		3.03	3.84	-0.8
R5_c01_01648_R	LOC_Os01g21900	expressed protein	1	10.72	10.36	0.36
R5_c01_01649_R	LOC_Os01g21920	hypothetical protein		2.45	3.42	-0.97	d
R5_c01_01650_F	R01-TIGRv4S1-000610F		1	7.2	4.69	2.51	u
R5_c01_01651_R	LOC_Os01g21940	WD-40 repeat protein, putative, expressed	1	9.94	10.03	-0.09
R5_c01_01652_F	LOC_Os01g21950	hypothetical protein		4.82	4.56	0.26
R5_c01_01653_F	LOC_Os01g21960	BRASSINOSTEROID INSENSITIVE 1-associated receptor kinase 1 precursor, putative, expressed	1	7.95	8.56	-0.6	d
R5_c01_01654_R	LOC_Os01g21970	PTI1-like kinase, putative, expressed		4.19	3.99	0.2
R5_c01_01655_R	LOC_Os01g21980	hypothetical protein		1.94	2.17	-0.22
R5_c01_01656_F	LOC_Os01g21990	CRS2-associated factor 2, putative, expressed	1	12.3	12.66	-0.35
R5_c01_01657_R	LOC_Os01g22000	expressed protein		4.58	4.06	0.51
R5_c01_01658_R	LOC_Os01g22010	S-adenosylmethionine synthetase 1, putative, expressed	1	14.38	14.02	0.35
R5_c01_01659_R	LOC_Os01g22030	hypothetical protein	1	6.21	5.47	0.73	u
R5_c01_01660_R	LOC_Os01g22050	retrotransposon protein, putative, unclassified	1	5.16	5.41	-0.24
R5_c01_01661_F	LOC_Os01g22070	transposon protein, putative, Mutator sub-class	1	8.97	9.04	-0.07
R5_c01_01662_R	LOC_Os01g22090	expressed protein	1	10.18	9.77	0.41
R5_c01_01663_F	LOC_Os01g22100	retrotransposon protein, putative, unclassified		2.63	3.35	-0.72
R5_c01_01664_F	LOC_Os01g22110	retrotransposon protein, putative, unclassified		2.43	2.16	0.27
R5_c01_01665_F	LOC_Os01g22120	retrotransposon protein, putative, unclassified		1.97	2.12	-0.15
R5_c01_01666_R	LOC_Os01g22150	transposon protein, putative, CACTA, En/Spm sub-class		2.11	2.15	-0.04
R5_c01_01667_R	LOC_Os01g22209	hypothetical protein		1.91	3.2	-1.29	d
R5_c01_01668_R	LOC_Os01g22220	hypothetical protein		2.7	3.04	-0.34
R5_c01_01669_F	LOC_Os01g22230	peroxidase 1 precursor, putative, expressed	1	8.52	8.99	-0.47
R5_c01_01670_F	LOC_Os01g22249	peroxidase 1 precursor, putative, expressed		4.93	5.22	-0.28
R5_c01_01671_F	LOC_Os01g22320	transposon protein, putative, unclassified	1	8.78	9.36	-0.57
R5_c01_01672_F	LOC_Os01g22336	peroxidase 1 precursor, putative, expressed		4.17	3.12	1.05
R5_c01_01673_F	LOC_Os01g22352	peroxidase 2 precursor, putative, expressed		4.97	4.46	0.51
R5_c01_01674_F	LOC_Os01g22370	peroxidase 1 precursor, putative, expressed	1	10.84	11.75	-0.9	d
R5_c01_01675_R	LOC_Os01g22380	expressed protein		2.43	2.56	-0.13
R5_c01_01676_R	LOC_Os01g22390	beige/BEACH domain containing protein, expressed	1	7.37	7.78	-0.4
R5_c01_01677_R	LOC_Os01g22400	F-box domain containing protein, expressed		3.21	3.54	-0.32
R5_c01_01678_R	LOC_Os01g22430	F-box domain containing protein	1	7.27	6.52	0.75	u
R5_c01_01679_F	LOC_Os01g22440	hypothetical protein		3.28	2.35	0.93
R5_c01_01680_F	LOC_Os01g22450	hypothetical protein	1	9.77	9.98	-0.21
R5_c01_01681_R	LOC_Os01g22480	F-box domain containing protein, expressed	1	7.58	7.78	-0.2
R5_c01_01682_R	LOC_Os01g22490	40S ribosomal protein S27a, putative, expressed	1	15.68	15.56	0.11
R5_c01_01683_F	LOC_Os01g22500	craniofacial development protein 1, putative, expressed	1	8.94	9.15	-0.21
R5_c01_01684_F	LOC_Os01g22510	cyclase/dehydrase, putative, expressed	1	10.07	10.04	0.02
R5_c01_01685_R	LOC_Os01g22520	dihydrolipoyl dehydrogenase, mitochondrial precursor, putative, expressed	1	14.63	14.99	-0.35
R5_c01_01686_F	LOC_Os01g22530	hypothetical protein		4.41	4.34	0.07
R5_c01_01687_R	LOC_Os01g22540	hypothetical protein		2.77	2.65	0.12
R5_c01_01688_R	LOC_Os01g22550	beta 1, 3 galactosyltransferase, putative, expressed	1	9.14	9.49	-0.34
R5_c01_01689_R	LOC_Os01g22560	glycerol-3-phosphate acyltransferase 1, putative, expressed	1	5.23	5.43	-0.2
R5_c01_01690_R	LOC_Os01g22570	glycerol-3-phosphate acyltransferase 1, putative		3.96	2.87	1.08	u
R5_c01_01691_F	LOC_Os01g22590	polygalacturonase, putative, expressed		2.3	2.24	0.06
R5_c01_01692_R	LOC_Os01g22600	expressed protein	1	11.96	11.58	0.37
R5_c01_01693_F	LOC_Os01g22630	YT521-B-like family protein, expressed		2.42	2.18	0.24
R5_c01_01694_F	LOC_Os01g22640	alpha-L-fucosidase 2 precursor, putative, expressed	1	9.41	10.54	-1.12	d
R5_c01_01695_R	LOC_Os01g22650	hypothetical protein	1	8.03	9.02	-0.99	d
R5_c01_01696_F	LOC_Os01g22660	alpha-L-fucosidase 2 precursor, putative, expressed	1	7.96	6.91	1.05	u
R5_c01_01697_R	LOC_Os01g22670	bromelain precursor, putative	1	5.86	6.13	-0.26
R5_c01_01698_F	LOC_Os01g22680	bromelain precursor, putative		2.28	2.9	-0.62
R5_c01_01699_F	LOC_Os01g22700	carbohydrate transporter/ sugar porter, putative		3.41	4.08	-0.66	d
R5_c01_01700_F	LOC_Os01g22710	carbohydrate transporter/ sugar porter, putative, expressed	1	6.58	8.17	-1.59	d
R5_c01_01701_F	LOC_Os01g22720	hypothetical protein		1.93	1.95	-0.01
R5_c01_01702_R	LOC_Os01g22730	transposon protein, putative, Mutator sub-class		2.2	1.98	0.22
R5_c01_01703_R	LOC_Os01g22770	transposon protein, putative, unclassified		2.27	2.2	0.06
R5_c01_01704_F	LOC_Os01g22780	alpha-L-fucosidase 2 precursor, putative, expressed	1	8.95	9.61	-0.65	d
R5_c01_01705_R	LOC_Os01g22810	hypothetical protein		3.37	4.05	-0.68
R5_c01_01706_F	LOC_Os01g22870	FAM18-like protein, putative, expressed	1	12.23	12.11	0.12
R5_c01_01707_R	LOC_Os01g22880	hypothetical protein		2.97	3.28	-0.31
R5_c01_01708_F	LOC_Os01g22900	beta-fructofuranosidase, putative, expressed	1	14.78	14.96	-0.18
R5_c01_01709_R	LOC_Os01g22910	oxidoreductase, 2OG-Fe oxygenase family protein, expressed	1	8.63	6.51	2.11	u
R5_c01_01710_R	LOC_Os01g22920	gibberellin 2-beta-dioxygenase, putative		2.29	2.23	0.06
R5_c01_01711_R	LOC_Os01g22930	hypothetical protein	1	5.92	6.96	-1.04	d
R5_c01_01712_F	LOC_Os01g22954	SCPL33, putative, expressed		2.83	2.61	0.21
R5_c01_01713_R	LOC_Os01g22980	lysosomal protective protein precursor, putative, expressed	1	14.38	14.84	-0.46
R5_c01_01714_R	LOC_Os01g22990	immediate-early protein RSP40, putative, expressed	1	14.59	15.24	-0.65	d
R5_c01_01715_R	LOC_Os01g23000	hypothetical protein		3.02	2.34	0.68
R5_c01_01716_F	LOC_Os01g23070	hypothetical protein		4.08	4.94	-0.86	d
R5_c01_01717_R	LOC_Os01g23080	hypothetical protein		2.11	2.47	-0.36
R5_c01_01718_R	LOC_Os01g23100	hypothetical protein		2.57	2.18	0.38
R5_c01_01719_R	LOC_Os01g23219	expressed protein	1	7.69	8.79	-1.09	d
R5_c01_01720_R	LOC_Os01g23260	hypothetical protein		3.91	4.1	-0.18
R5_c01_01721_F	LOC_Os01g23310	retrotransposon, putative, centromere-specific		4.06	5.09	-1.03
R5_c01_01722_R	LOC_Os01g23330	retrotransposon, putative, centromere-specific		2.59	2.88	-0.28
R5_c01_01723_R	LOC_Os01g23340	hypothetical protein		2.73	2.71	0.02
R5_c01_01724_F	LOC_Os01g23350	hypothetical protein		3.06	2.96	0.1
R5_c01_01725_R	LOC_Os01g23360	hypothetical protein		2.57	2.48	0.09
R5_c01_01726_F	LOC_Os01g23370	hypothetical protein		3.88	4.57	-0.69	d
R5_c01_01727_R	LOC_Os01g23380	stripe rust resistance protein Yr10, putative, expressed	1	10.7	10.53	0.17
R5_c01_01728_F	LOC_Os01g23390	hypothetical protein		2.4	2.33	0.07
R5_c01_01729_R	LOC_Os01g23400	hypothetical protein	1	5.42	6.16	-0.73	d
R5_c01_01730_R	LOC_Os01g23410	transposon protein, putative, unclassified		2.54	2.86	-0.32
R5_c01_01731_F	LOC_Os01g23420	Transposable element protein, putative, MuDR		2.23	2.49	-0.26
R5_c01_01732_R	LOC_Os01g23430	conserved hypothetical protein		2.48	2.31	0.16
R5_c01_01733_R	LOC_Os01g23440	expressed protein	1	6.34	6.85	-0.51
R5_c01_01734_F	R01-TIGRv4S1-000633F			3.53	3.46	0.07
R5_c01_01735_F	LOC_Os01g23510	hypothetical protein	1	6.42	6.59	-0.17
R5_c01_01736_F	LOC_Os01g23530	sesquiterpene cyclase, putative		2.39	2.15	0.23
R5_c01_01737_F	LOC_Os01g23570	retrotransposon protein, putative, unclassified		2.67	2.36	0.3
R5_c01_01738_F	LOC_Os01g23580	pyrophosphate-energized vacuolar membrane proton pump, putative, expressed		3.39	3.23	0.16
R5_c01_01739_R	LOC_Os01g23590	expressed protein	1	9.96	9.95	0.00333333
R5_c01_01740_F	LOC_Os01g23600	expressed protein	1	9.6	9.77	-0.17
R5_c01_01741_F	LOC_Os01g23610	dihydrolipoyl dehydrogenase, putative, expressed	1	11.63	11.82	-0.19
R5_c01_01742_F	LOC_Os01g23620	GTP-binding protein SAR1A, putative, expressed	1	14.72	14.16	0.56
R5_c01_01743_F	LOC_Os01g23630	transcription initiation factor IID, 18kD subunit family protein, expressed	1	9.31	9.24	0.06
R5_c01_01744_F	LOC_Os01g23640	mov34/MPN/PAD-1 family protein, expressed	1	12.27	12.44	-0.16
R5_c01_01745_F	LOC_Os01g23650	hypothetical protein		2.05	2.07	-0.02
R5_c01_01746_F	LOC_Os01g23670	retrotransposon protein, putative, unclassified		2.39	2.68	-0.28
R5_c01_01747_R	LOC_Os01g23680	cysteine sulfinate desulfinase/cysteine desulfurase and related enzymes, putative, expressed	1	9.76	9.8	-0.04
R5_c01_01748_F	LOC_Os01g23690	hypothetical protein	1	4.6	5.43	-0.82	d
R5_c01_01749_R	LOC_Os01g23700	hypothetical protein		2.23	2.33	-0.1
R5_c01_01750_F	R01-TIGRv4S1-000640F		1	9.32	9.18	0.13
R5_c01_01751_R	LOC_Os01g23710	mucin VNTR16, putative, expressed	1	11.85	12.37	-0.51
R5_c01_01752_F	LOC_Os01g23730	retrotransposon protein, putative, unclassified		2.71	2.27	0.44
R5_c01_01753_F	R01-TIGRv4S1-000641F			4.66	4.45	0.2
R5_c01_01754_F	LOC_Os01g23740	OsPDIL2-2 - Oryza sativa protein disulfide isomerase, expressed	1	13.16	12.52	0.64	u
R5_c01_01755_F	LOC_Os01g23750	hypothetical protein		2.38	2.64	-0.25
R5_c01_01756_F	LOC_Os01g23760	SRF-type transcription factor family protein		2.61	2.71	-0.1
R5_c01_01757_F	LOC_Os01g23770	SRF-type transcription factor family protein		2.67	2.43	0.24
R5_c01_01758_F	LOC_Os01g23780	hypothetical protein		2	1.99	0.005
R5_c01_01759_R	LOC_Os01g23790	hypothetical protein	1	5.49	5.73	-0.24
R5_c01_01760_R	LOC_Os01g23800	hypothetical protein		2.38	2.47	-0.08
R5_c01_01761_R	LOC_Os01g23810	expressed protein		3.33	4.42	-1.08	d
R5_c01_01762_R	LOC_Os01g23840	transposon protein, putative, unclassified		2.22	1.93	0.29
R5_c01_01763_R	LOC_Os01g23850	transposon protein, putative, CACTA, En/Spm sub-class, expressed	1	10.17	10.27	-0.09
R5_c01_01764_R	LOC_Os01g23870	expressed protein	1	10.69	10.75	-0.05
R5_c01_01765_F	LOC_Os01g23880	expressed protein	1	2.67	5.85	-3.18	d
R5_c01_01766_R	LOC_Os01g23900	retrotransposon protein, putative, unclassified		2.49	2.42	0.07
R5_c01_01767_R	LOC_Os01g23910	hypothetical protein	1	8.36	8.81	-0.44
R5_c01_01768_R	LOC_Os01g23920	hypothetical protein		1.89	2.91	-1.02	d
R5_c01_01769_R	LOC_Os01g23960	retrotransposon protein, putative, Ty3-gypsy subclass		2.19	2.46	-0.27
R5_c01_01770_F	LOC_Os01g23970	serine/threonine kinase-like protein, putative	1	6.13	6.37	-0.23
R5_c01_01771_R	LOC_Os01g23990	expressed protein	1	13.99	12.75	1.23	u
R5_c01_01772_F	LOC_Os01g24010	PDR5-like ABC transporter, putative, expressed	1	6.88	4.77	2.1
R5_c01_01773_R	LOC_Os01g24020	expressed protein	1	9.14	9.12	0.02
R5_c01_01774_F	LOC_Os01g24030	AMP binding protein, putative, expressed	1	5.08	5.83	-0.75	d
R5_c01_01775_F	LOC_Os01g24040	retrotransposon protein, putative, Ty1-copia subclass		1.9	2.23	-0.33
R5_c01_01776_F	LOC_Os01g24050	expressed protein		2.17	3.39	-1.21	d
R5_c01_01777_F	LOC_Os01g24060	importin alpha-1b subunit, putative, expressed	1	10.93	10.87	0.05
R5_c01_01778_F	LOC_Os01g24070	GATA transcription factor 22, putative, expressed	1	12.02	13.25	-1.23	d
R5_c01_01779_F	LOC_Os01g24080	hypothetical protein		2.07	2.05	0.01
R5_c01_01780_R	LOC_Os01g24090	TPR repeat, putative, expressed	1	6.45	7.75	-1.29	d
R5_c01_01781_R	LOC_Os01g24110	hypothetical protein		2.29	2.41	-0.11
R5_c01_01782_F	LOC_Os01g24120	hypothetical protein	1	5.55	5.54	0.00833333
R5_c01_01783_F	LOC_Os01g24140	transposon protein, putative, CACTA, En/Spm sub-class, expressed		3	3.5	-0.49
R5_c01_01784_F	LOC_Os01g24150	hypothetical protein		2.54	2.04	0.5
R5_c01_01785_F	LOC_Os01g24200	hypothetical protein		2.11	2.1	0.01
R5_c01_01786_R	R01-TIGRv4S1-000660R		1	8.52	8.27	0.24
R5_c01_01787_F	LOC_Os01g24240	hypothetical protein		2.24	2.14	0.09
R5_c01_01788_F	LOC_Os01g24270	hypothetical protein		2.43	2.41	0.01
R5_c01_01789_R	LOC_Os01g24294	retrotransposon protein, putative, Ty3-gypsy subclass	1	4.99	5.75	-0.76
R5_c01_01790_R	LOC_Os01g24340	expressed protein	1	6.42	6.51	-0.09
R5_c01_01791_F	LOC_Os01g24350	expressed protein	1	9	9.26	-0.25
R5_c01_01792_R	LOC_Os01g24360	retrotransposon protein, putative, unclassified		2.71	1.89	0.81
R5_c01_01793_F	LOC_Os01g24410	transposon protein, putative, CACTA, En/Spm sub-class		1.97	2.15	-0.18
R5_c01_01794_F	LOC_Os01g24420	expressed protein	1	10.13	10.12	0.01
R5_c01_01795_F	LOC_Os01g24430	expressed protein	1	8.98	9.24	-0.26
R5_c01_01796_R	LOC_Os01g24440	expressed protein	1	15.15	15.15	0.000333333
R5_c01_01797_R	LOC_Os01g24450	hypothetical protein		3.07	3.55	-0.47
R5_c01_01798_F	LOC_Os01g24460	histone-like transcription factor and archaeal histone family protein, expressed		2.45	2.48	-0.02
R5_c01_01799_F	LOC_Os01g24470	PHS1, putative, expressed		2.39	2.92	-0.53
R5_c01_01800_R	LOC_Os01g24480	expressed protein	1	9.68	8.6	1.07	u
R5_c01_01801_R	LOC_Os01g24490	expressed protein	1	7.83	7.63	0.19
R5_c01_01802_F	LOC_Os01g24500	expressed protein		3.05	4.65	-1.59	d
R5_c01_01803_R	LOC_Os01g24550	bromelain precursor, putative, expressed		2.49	3.23	-0.74
R5_c01_01804_F	LOC_Os01g24560	bromelain precursor, putative, expressed		2.87	3.36	-0.49
R5_c01_01805_R	LOC_Os01g24570	chymopapain precursor, putative		3.79	4.53	-0.74
R5_c01_01806_R	LOC_Os01g24590	hypothetical protein		2.48	2.8	-0.32
R5_c01_01807_F	LOC_Os01g24600	bromelain precursor, putative, expressed		2.42	2.05	0.36
R5_c01_01808_R	LOC_Os01g24670	hypothetical protein		2.02	2.56	-0.53
R5_c01_01809_F	LOC_Os01g24680	glyoxysomal fatty acid beta-oxidation multifunctional protein MFP-a, putative, expressed	1	12.38	12.31	0.06
R5_c01_01810_F	LOC_Os01g24690	60S ribosomal protein L23A, putative, expressed	1	12.34	12.43	-0.09
R5_c01_01811_R	LOC_Os01g24700	expressed protein		2.95	2.93	0.01
R5_c01_01812_R	LOC_Os01g24710	salt stress-induced protein, putative, expressed	1	10.65	12.83	-2.18	d
R5_c01_01813_R	R01-TIGRv4S1-000666R		1	12.52	13.2	-0.67	d
R5_c01_01814_R	LOC_Os01g24730	hypothetical protein		2.59	2.48	0.1
R5_c01_01815_F	LOC_Os01g24740	antioxidant, putative	1	11.78	12.17	-0.38
R5_c01_01816_R	LOC_Os01g24750	serine/threonine-protein phosphatase PP1, putative, expressed	1	12.5	12.45	0.04
R5_c01_01817_F	LOC_Os01g24764	expressed protein	1	9.24	10.35	-1.1	d
R5_c01_01818_R	LOC_Os01g24770	hypothetical protein		2.99	3.75	-0.75	d
R5_c01_01819_F	LOC_Os01g24780	cytochrome P450 72A1, putative, expressed	1	8.93	8.6	0.33
R5_c01_01820_F	LOC_Os01g24790	3-N-debenzoyl-2-deoxytaxol N-benzoyltransferase, putative, expressed	1	10.36	9.6	0.76	u
R5_c01_01821_F	LOC_Os01g24810	cytochrome P450 89A2, putative		2.54	2.46	0.08
R5_c01_01822_R	LOC_Os01g24820	NB-ARC domain containing protein		3.11	2.54	0.56
R5_c01_01823_F	LOC_Os01g24830	hypothetical protein		2.64	3.08	-0.44
R5_c01_01824_R	LOC_Os01g24840	transposon protein, putative, unclassified, expressed		2.42	2.88	-0.45
R5_c01_01825_F	LOC_Os01g24870	retrotransposon protein, putative, unclassified		3.77	4.68	-0.91
R5_c01_01826_F	LOC_Os01g24880	VIP2 protein, putative, expressed	1	14.5	14.19	0.3
R5_c01_01827_F	LOC_Os01g24900	hypothetical protein	1	6.11	7.28	-1.17	d
R5_c01_01828_F	LOC_Os01g24920	WGR domain containing protein, expressed		4.19	3.95	0.24
R5_c01_01829_F	LOC_Os01g24940	poly synthetase 2, putative, expressed	1	6.62	6.18	0.43
R5_c01_01830_F	LOC_Os01g24950	exocyst complex subunit Sec15-like family protein, expressed	1	9.6	9.78	-0.17
R5_c01_01831_R	LOC_Os01g24960	dirigent, putative		2.89	2.48	0.4
R5_c01_01832_F	LOC_Os01g24970	hypothetical protein		5.1	5.31	-0.2
R5_c01_01833_F	LOC_Os01g24980	naringenin,2-oxoglutarate 3-dioxygenase, putative, expressed	1	7.63	6.72	0.9	u
R5_c01_01834_F	LOC_Os01g24990	retrotransposon protein, putative, unclassified	1	6.84	7.2	-0.35
R5_c01_01835_F	LOC_Os01g25000	retrotransposon protein, putative, unclassified		2.39	2.32	0.07
R5_c01_01836_F	LOC_Os01g25010	flavonol synthase/flavanone 3-hydroxylase, putative, expressed	1	10.04	10.28	-0.24
R5_c01_01837_R	LOC_Os01g25030	dirigent, putative, expressed		2.06	2.46	-0.4
R5_c01_01838_R	LOC_Os01g25050	conserved hypothetical protein	1	7.22	8.03	-0.81	d
R5_c01_01839_F	LOC_Os01g25070	hypothetical protein		5.02	4.68	0.33
R5_c01_01840_R	LOC_Os01g25090	transposon protein, putative, CACTA, En/Spm sub-class		2.22	2.86	-0.63
R5_c01_01841_F	LOC_Os01g25100	glutathione S-transferase IV, putative, expressed		4.83	5.27	-0.43
R5_c01_01842_F	LOC_Os01g25110	clathrin adaptor complex small chain family protein		4.25	4.94	-0.68
R5_c01_01843_R	LOC_Os01g25150	salt stress-induced protein, putative		1.97	1.97	0.00166667
R5_c01_01844_F	R01-TIGRv4S1-000670F		1	10.28	10.18	0.1
R5_c01_01845_R	LOC_Os01g25160	protein GOS9, putative		2.4	2.4	0.00466667
R5_c01_01846_R	LOC_Os01g25170	expressed protein		3.43	2.92	0.5
R5_c01_01847_R	LOC_Os01g25189	delta(14)-sterol reductase, putative, expressed	1	6.43	7	-0.56
R5_c01_01848_R	LOC_Os01g25210	retrotransposon protein, putative, unclassified		2.63	3.14	-0.51
R5_c01_01849_F	LOC_Os01g25220	hypothetical protein		2.42	2.34	0.07
R5_c01_01850_F	LOC_Os01g25230	hypothetical protein	1	4.34	5.18	-0.83
R5_c01_01851_F	LOC_Os01g25240	expressed protein	1	8.02	7.94	0.07
R5_c01_01852_F	LOC_Os01g25250	hypothetical protein		1.94	2.15	-0.21
R5_c01_01853_F	LOC_Os01g25270	pentatricopeptide repeat protein PPR986-12, putative, expressed	1	7.05	5.44	1.6	u
R5_c01_01854_F	LOC_Os01g25280	salt stress-induced protein, putative, expressed		2.23	2.3	-0.07
R5_c01_01855_F	LOC_Os01g25290	hypothetical protein	1	5.93	6.53	-0.59	d
R5_c01_01856_F	LOC_Os01g25300	expressed protein		2.13	2.23	-0.1
R5_c01_01857_R	LOC_Os01g25320	auxilin-like protein, putative, expressed	1	11.34	11.21	0.13
R5_c01_01858_F	LOC_Os01g25330	SAC9, putative, expressed	1	10.95	10.97	-0.02
R5_c01_01859_R	LOC_Os01g25340	hypothetical protein		2.62	2.71	-0.08
R5_c01_01860_F	LOC_Os01g25360	esterase PIR7B, putative	1	6.98	6.75	0.23
R5_c01_01861_R	LOC_Os01g25370	SUMO protease, putative, expressed	1	12.21	12.31	-0.1
R5_c01_01862_R	LOC_Os01g25386	multidrug resistance-associated protein 4, putative, expressed	1	15.76	15.51	0.24
R5_c01_01863_R	LOC_Os01g25430	hypothetical protein		3.04	2.5	0.54
R5_c01_01864_R	LOC_Os01g25440	thiamin pyrophosphokinase 1, putative, expressed	1	7.77	6.77	0.99	u
R5_c01_01865_F	LOC_Os01g25450	AIG1 family protein, expressed		2.22	2.94	-0.71	d
R5_c01_01866_R	LOC_Os01g25460	extensin-like protein, putative, expressed		2.59	3.82	-1.23	d
R5_c01_01867_F	R01-TIGRv4S1-000676F			2.93	3.13	-0.2
R5_c01_01868_R	LOC_Os01g25470	disulfide oxidoreductase/ monooxygenase/ oxidoreductase, putative		2.36	2.63	-0.26
R5_c01_01869_F	LOC_Os01g25484	ferredoxin--nitrite reductase, chloroplast precursor, putative, expressed	1	16.55	16.16	0.38
R5_c01_01870_F	LOC_Os01g25500	sterol carrier protein-2, putative, expressed	1	5.41	6.32	-0.9	d
R5_c01_01871_F	LOC_Os01g25510	alpha-amylase isozyme C, putative, expressed		2.28	1.97	0.3
R5_c01_01872_F	LOC_Os01g25520	ferredoxin-nitrite reductase, putative		2.31	2.1	0.21
R5_c01_01873_F	LOC_Os01g25530	pentatricopeptide repeat protein PPR986-12, putative, expressed	1	11.39	11.36	0.03
R5_c01_01874_R	LOC_Os01g25540	RALF precursor, putative, expressed	1	14.63	13.81	0.82	u
R5_c01_01875_R	LOC_Os01g25550	hypothetical protein		2.63	2.84	-0.2
R5_c01_01876_R	LOC_Os01g25560	rapid alkalinization factor preproprotein, putative, expressed	1	5.85	5.79	0.05
R5_c01_01877_R	LOC_Os01g25600	TPR Domain containing protein, expressed	1	7.05	7.71	-0.65	d
R5_c01_01878_F	LOC_Os01g25610	40S ribosomal protein S4, putative, expressed	1	12.99	12.45	0.54
R5_c01_01879_R	LOC_Os01g25630	NB-ARC domain containing protein, expressed		3.36	2.64	0.72
R5_c01_01880_R	LOC_Os01g25660	hypothetical protein		2.76	2.3	0.46
R5_c01_01881_R	LOC_Os01g25688	retrotransposon protein, putative, Ty3-gypsy subclass		3.21	2.32	0.88
R5_c01_01882_R	LOC_Os01g25720	disease resistance protein RGA4, putative, expressed	1	11.5	11.05	0.44
R5_c01_01883_R	LOC_Os01g25740	powdery mildew resistance protein PM3F, putative, expressed	1	9.26	9.59	-0.32
R5_c01_01884_R	LOC_Os01g25760	powdery mildew resistance protein PM3F, putative, expressed	1	5.57	5.08	0.49
R5_c01_01885_R	LOC_Os01g25770	hypothetical protein		1.94	2.31	-0.37
R5_c01_01886_F	LOC_Os01g25780	retrotransposon protein, putative, unclassified	1	4.64	5.25	-0.61	d
R5_c01_01887_F	LOC_Os01g25800	expressed protein		3.45	3.06	0.39
R5_c01_01888_R	LOC_Os01g25810	powdery mildew resistance protein PM3A, putative, expressed		4.7	4.98	-0.28
R5_c01_01889_R	LOC_Os01g25820	respiratory burst oxidase 2, putative, expressed	1	12.14	13.17	-1.03	d
R5_c01_01890_R	LOC_Os01g25880	dephospho-CoA kinase, putative, expressed	1	9.54	9.72	-0.18
R5_c01_01891_R	LOC_Os01g25920	expressed protein	1	13.92	14.19	-0.27
R5_c01_01892_R	LOC_Os01g25960	retrotransposon protein, putative, Ty1-copia subclass		2.09	2.06	0.02
R5_c01_01893_F	LOC_Os01g25980	retrotransposon protein, putative, Ty1-copia subclass	1	9.01	9.95	-0.94	d
R5_c01_01894_R	LOC_Os01g25990	retrotransposon protein, putative, Ty1-copia subclass, expressed	1	12.85	13.06	-0.21
R5_c01_01895_F	R01-TIGRv4S1-000684F		1	7.85	7.64	0.2
R5_c01_01896_R	LOC_Os01g26000	acyltransferase/ catalytic, putative, expressed	1	4.7	5.45	-0.74	d
R5_c01_01897_F	LOC_Os01g26010	hypothetical protein		2.23	2.2	0.03
R5_c01_01898_F	LOC_Os01g26020	expressed protein	1	10.04	9.93	0.1
R5_c01_01899_R	LOC_Os01g26039	acyltransferase/ catalytic, putative, expressed	1	12.5	12.21	0.29
R5_c01_01900_F	LOC_Os01g26060	hypothetical protein		3.14	2.53	0.61
R5_c01_01901_F	LOC_Os01g26070	expressed protein	1	11.32	11.84	-0.52
R5_c01_01902_F	R01-TIGRv4S1-000687F		1	7.45	8.16	-0.71	d
R5_c01_01903_F	LOC_Os01g26080	hypothetical protein		3.08	2.86	0.21
R5_c01_01904_R	R01-TIGRv4S1-000695R			5.86	6.42	-0.56
R5_c01_01905_R	R01-TIGRv4S1-000696R		1	6.66	6.55	0.11
R5_c01_01906_F	LOC_Os01g26090	hypothetical protein		3.24	2.88	0.36
R5_c01_01907_F	LOC_Os01g26100	hypothetical protein		2.94	2.89	0.04
R5_c01_01908_F	R01-TIGRv4S1-000688F			1.94	1.93	0.005
R5_c01_01909_F	LOC_Os01g26110	hypothetical protein		1.96	1.96	-0.002
R5_c01_01910_F	LOC_Os01g26120	plant integral membrane protein TIGR01569 containing protein, expressed	1	11.67	12.05	-0.38
R5_c01_01911_F	LOC_Os01g26130	expressed protein	1	9.12	9.49	-0.37
R5_c01_01912_R	R01-TIGRv4S1-000697R		1	8.87	8.48	0.38
R5_c01_01913_F	LOC_Os01g26150	hypothetical protein		2.6	2.58	0.01
R5_c01_01914_F	LOC_Os01g26160	HST, putative, expressed	1	11.01	10.53	0.48
R5_c01_01915_R	R01-TIGRv4S1-000698R		1	7.25	7.31	-0.05
R5_c01_01916_F	LOC_Os01g26174	OsWAK5 - OsWAK receptor-like protein kinase, expressed	1	7.13	7.24	-0.11
R5_c01_01917_R	LOC_Os01g26210	OsWAK6 - OsWAK receptor-like protein kinase, expressed	1	6.43	6.83	-0.4
R5_c01_01918_F	LOC_Os01g26250	conserved hypothetical protein		2.47	2.36	0.1
R5_c01_01919_F	LOC_Os01g26270	OsWAK7 - OsWAK receptor-like protein kinase		4.93	5.27	-0.34
R5_c01_01920_F	LOC_Os01g26280	OsWAK8 - OsWAK receptor-like protein kinase, expressed	1	8.88	9.53	-0.64	d
R5_c01_01921_F	LOC_Os01g26290	hypothetical protein	1	6.86	7.23	-0.37
R5_c01_01922_R	LOC_Os01g26300	OsWAK9 - OsWAK receptor-like cytoplasmic kinase (OsWAK-RLCK), expressed	1	5.94	6.13	-0.19
R5_c01_01923_R	LOC_Os01g26310	wall-associated kinase-like 2, putative, expressed		4.32	3.46	0.86	u
R5_c01_01924_F	LOC_Os01g26320	carboxyl-terminal proteinase, putative, expressed		2.87	4.05	-1.17	d
R5_c01_01925_F	LOC_Os01g26340	dirigent-like protein, putative		2.05	2.03	0.02
R5_c01_01926_R	LOC_Os01g26350	retrotransposon protein, putative, unclassified		3.5	3.13	0.37
R5_c01_01927_F	LOC_Os01g26370	expressed protein	1	9.37	9.03	0.33
R5_c01_01928_F	LOC_Os01g26390	ATP binding protein, putative, expressed		3.32	2.53	0.79	u
R5_c01_01929_F	LOC_Os01g26410	hypothetical protein	1	6.23	6.75	-0.51
R5_c01_01930_F	LOC_Os01g26728	hypothetical protein		2.46	2.13	0.32
R5_c01_01931_R	LOC_Os01g26776	hypothetical protein		2.21	2.41	-0.19
R5_c01_01932_F	LOC_Os01g26780	wall-associated kinase 3, putative	1	7.96	8.53	-0.57
R5_c01_01933_F	LOC_Os01g26784	hypothetical protein		2.29	2.25	0.04
R5_c01_01934_R	LOC_Os01g26788	wall-associated kinase 1, putative	1	5.83	5.76	0.06
R5_c01_01935_R	LOC_Os01g26792	wall-associated kinase-like 2, putative		2.87	2.01	0.86
R5_c01_01936_F	LOC_Os01g26804	ZmEBE-1 protein, putative, expressed		3.58	4.55	-0.97	d
R5_c01_01937_F	LOC_Os01g26812	hessian fly response gene 1 protein, putative		2.22	2.15	0.07
R5_c01_01938_F	LOC_Os01g26824	hypothetical protein		1.95	1.95	0.00533333
R5_c01_01939_R	R01-TIGRv4S1-000702R		1	11.2	10.13	1.07	u
R5_c01_01940_F	LOC_Os01g26828	hypothetical protein		2.08	2.19	-0.1
R5_c01_01941_R	LOC_Os01g26832	conserved hypothetical protein		2.57	2.45	0.11
R5_c01_01942_R	LOC_Os01g26840	RNA recognition motif family protein, expressed		2.67	4.52	-1.84
R5_c01_01943_R	LOC_Os01g26852	expressed protein	1	8.1	8.63	-0.52
R5_c01_01944_F	LOC_Os01g26864	transposon protein, putative, unclassified, expressed		3.27	2.93	0.34
R5_c01_01945_F	LOC_Os01g26868	hypothetical protein		2.43	1.99	0.44
R5_c01_01946_R	LOC_Os01g26872	chromatin remodelling complex ATPase chain, putative, expressed	1	11.72	11.77	-0.05
R5_c01_01947_F	LOC_Os01g26876	disulfide oxidoreductase/ monooxygenase/ oxidoreductase, putative, expressed	1	9.83	10.56	-0.72	d
R5_c01_01948_R	LOC_Os01g26880	hypothetical protein		2.42	2.74	-0.32
R5_c01_01949_F	LOC_Os01g26904	expressed protein		2.17	2.25	-0.08
R5_c01_01950_F	LOC_Os01g26912	OsGrx_C7.2 - glutaredoxin subgroup III, expressed	1	5.47	7.74	-2.26	d
R5_c01_01951_R	LOC_Os01g26920	expressed protein	1	10.71	10.84	-0.12
R5_c01_01952_R	LOC_Os01g26940	RNA binding protein, putative, expressed	1	12.41	12.16	0.25
R5_c01_01953_R	LOC_Os01g26970	expressed protein	1	8.65	9.12	-0.46
R5_c01_01954_F	LOC_Os01g27030	hypothetical protein		2.04	1.92	0.11
R5_c01_01955_R	LOC_Os01g27040	chromatin remodelling complex ATPase chain, putative, expressed	1	12.41	12.34	0.07
R5_c01_01956_F	LOC_Os01g27070	conserved hypothetical protein	1	4.87	5.74	-0.87	d
R5_c01_01957_F	LOC_Os01g27110	hypothetical protein	1	6.09	6.61	-0.52
R5_c01_01958_F	LOC_Os01g27120	expressed protein	1	5.69	6.29	-0.59	d
R5_c01_01959_R	LOC_Os01g27130	hypothetical protein		2.76	3.04	-0.28
R5_c01_01960_F	LOC_Os01g27140	glutaredoxin, putative, expressed	1	9.64	12.36	-2.72	d
R5_c01_01961_R	LOC_Os01g27150	cullin-1, putative, expressed	1	10.57	10.84	-0.26
R5_c01_01962_F	LOC_Os01g27160	cullin-1, putative, expressed	1	7.76	6.29	1.47	u
R5_c01_01963_R	LOC_Os01g27170	potassium transporter 3, putative, expressed		4.93	4.01	0.92	u
R5_c01_01964_R	LOC_Os01g27180	hypothetical protein	1	6.42	7.1	-0.67	d
R5_c01_01965_F	LOC_Os01g27190	SRC2, putative, expressed		2.77	2.2	0.56
R5_c01_01966_F	R01-TIGRv4S1-000704F		1	10.71	11.29	-0.58	d
R5_c01_01967_F	LOC_Os01g27200	retrotransposon protein, putative, unclassified		2.01	2	0.00533333
R5_c01_01968_R	LOC_Os01g27210	glutathione S-transferase IV, putative, expressed	1	12.03	11.82	0.21
R5_c01_01969_R	LOC_Os01g27230	12-oxophytodienoate reductase 2, putative, expressed	1	12.77	14.27	-1.5	d
R5_c01_01970_R	LOC_Os01g27240	oxidoreductase, FAD/FMN-binding family protein, expressed	1	6.93	7.87	-0.93	d
R5_c01_01971_R	LOC_Os01g27260	glutathione S-transferase GSTF1, putative, expressed		2.04	1.96	0.08
R5_c01_01972_F	LOC_Os01g27270	retrotransposon protein, putative, unclassified		4.29	4.4	-0.1
R5_c01_01973_F	LOC_Os01g27300	glutathione S-transferase GSTF1, putative		2.04	2.17	-0.12
R5_c01_01974_R	LOC_Os01g27330	hypothetical protein		2.38	2.4	-0.02
R5_c01_01975_R	LOC_Os01g27340	glutathione S-transferase GSTF1, putative, expressed	1	6.95	4.78	2.17	u
R5_c01_01976_R	LOC_Os01g27350	esterase, putative		3.73	4.16	-0.42
R5_c01_01977_R	LOC_Os01g27360	glutathione S-transferase GSTF1, putative, expressed	1	13.41	12.1	1.3	u
R5_c01_01978_R	LOC_Os01g27370	hypothetical protein		2.29	2.25	0.04
R5_c01_01979_F	LOC_Os01g27380	glutathione S-transferase GSTF2, putative, expressed	1	4.74	5.88	-1.13	d
R5_c01_01980_F	LOC_Os01g27390	glutathione S-transferase GSTF2, putative, expressed	1	5.6	6.4	-0.8	d
R5_c01_01981_R	LOC_Os01g27400	hypothetical protein		2.4	2.31	0.09
R5_c01_01982_F	LOC_Os01g27410	OsGrx_C7 - glutaredoxin subgroup III	1	6.39	7.24	-0.85	d
R5_c01_01983_F	LOC_Os01g27420	retrotransposon protein, putative, Ty1-copia subclass		1.98	2	-0.02
R5_c01_01984_R	LOC_Os01g27449	expressed protein	1	10.42	10.99	-0.57
R5_c01_01985_F	LOC_Os01g27470	ubiquitin family protein		2.26	2.24	0.02
R5_c01_01986_F	R01-TIGRv4S1-000707F		1	8.52	8.64	-0.11
R5_c01_01987_F	LOC_Os01g27480	glutathione S-transferase GSTF1, putative, expressed	1	10.34	10.58	-0.23
R5_c01_01988_R	LOC_Os01g27490	leucoanthocyanidin dioxygenase, putative, expressed		2.2	1.95	0.25
R5_c01_01989_F	LOC_Os01g27500	hypothetical protein		3.56	4.56	-0.99	d
R5_c01_01990_R	LOC_Os01g27510	hypothetical protein	1	11.86	12.35	-0.48
R5_c01_01991_R	LOC_Os01g27520	asparaginyl-tRNA synthetase, cytoplasmic 3, putative, expressed	1	13.02	12.81	0.2
R5_c01_01992_R	LOC_Os01g27530	expressed protein	1	5.27	6	-0.72	d
R5_c01_01993_R	LOC_Os01g27580	transposon protein, putative, Pong sub-class		5.2	4.8	0.4
R5_c01_01994_R	LOC_Os01g27590	transposon protein, putative, Pong sub-class, expressed	1	9.51	9.53	-0.02
R5_c01_01995_F	LOC_Os01g27600	expressed protein		2.9	4.07	-1.17
R5_c01_01996_R	R01-TIGRv4S1-000719R			5.4	2.48	2.91	u
R5_c01_01997_R	R01-TIGRv4S1-000720R		1	6.14	2.23	3.9	u
R5_c01_01998_F	LOC_Os01g27620	hypothetical protein		2.25	2.69	-0.43
R5_c01_01999_F	LOC_Os01g27630	glutathione S-transferase GSTF2, putative, expressed	1	5.98	5.91	0.07
[truncated: 41,495 more rows]
